# Supplementary material for: Sex differences in susceptibility to influenza A virus infection depend on host genotype
Source: PLoS One. 2022 Sep 16;17(9):e0273050. doi: 10.1371/journal.pone.0273050 (PMC9481031; doi:10.1371/journal.pone.0273050)
Supplement: S1 File — (A) DEGs between ChrX.3 females and B6 females. (B) DEGs between ChrX.3 males and B6 males. (C) DEGs between B6 males and B6 females. (D) DEGs between ChrX.3 males and ChrX.3 females. This is an Excel spreadsheet containing the full set of all genes in the analysis, in the with active DEG filters enabled, as indicated in each tab. (XLSX) [file pone.0273050.s001.xlsx]

## Sheet: A - X.3 vs B6, females
Supporting File 1A. DEGs between ChrX.3 females and B6 females. Filters of |Log2(FC)|>0.6 and Padj<0.05 are applied below. Fold change (FC) represents X.3-B6.
row	Symbol	ID	baseMean	log2FoldChange	lfcSE	stat	pvalue	padj	MGI Gene/Marker ID	Name	Feature Type	Chr	Strand	Start	End
1	Gnai3	ENSMUSG00000000001	442.872	0.227041	0.12671	1.79181	0.0731628	0.609808	MGI:95773	guanine nucleotide binding protein (G protein), alpha inhibiting 3	protein coding gene	3	-	108107280	108146146
2	Cdc45	ENSMUSG00000000028	30.9415	0.274308	0.325343	0.843135	0.399153	0.892162	MGI:1338073	cell division cycle 45	protein coding gene	16	-	18780447	18811972
3	H19	ENSMUSG00000000031	23.9807	-0.853371	0.920611	-0.926961	0.353947	0.876277	MGI:95891	H19, imprinted maternally expressed transcript	lncRNA gene	7	-	142575529	142578143
4	Scml2	ENSMUSG00000000037	6.29886	0.539284	1.15156	0.468309	0.639564	NA	MGI:1340042	Scm polycomb group protein like 2	protein coding gene	X	+	161082525	161258213
5	Narf	ENSMUSG00000000056	75.6728	-0.459142	0.324151	-1.41644	0.156646	0.748406	MGI:1914858	nuclear prelamin A recognition factor	protein coding gene	11	+	121237253	121255856
6	Cav2	ENSMUSG00000000058	390.168	-0.0383872	0.14296	-0.268517	0.788302	0.976038	MGI:107571	caveolin 2	protein coding gene	6	+	17281185	17289115
7	Klf6	ENSMUSG00000000078	1305.19	-0.129246	0.118587	-1.08988	0.275764	0.840781	MGI:1346318	Kruppel-like factor 6	protein coding gene	13	+	5861489	5870393
8	Scmh1	ENSMUSG00000000085	161.423	-0.125634	0.231441	-0.542832	0.587245	0.941158	MGI:1352762	sex comb on midleg homolog 1	protein coding gene	4	+	120405281	120530186
9	Cox5a	ENSMUSG00000000088	139.944	0.196053	0.209951	0.933806	0.350404	0.874155	MGI:88474	cytochrome c oxidase subunit 5A	protein coding gene	9	+	57521274	57532426
10	Tbx2	ENSMUSG00000000093	662.275	-0.126165	0.143686	-0.878065	0.379909	0.885525	MGI:98494	T-box 2	protein coding gene	11	+	85832615	85841948
11	Tbx4	ENSMUSG00000000094	303.268	0.0686646	0.14989	0.458101	0.64688	0.952206	MGI:102556	T-box 4	protein coding gene	11	+	85886422	85916097
12	Ngfr	ENSMUSG00000000120	13.5195	-0.0925239	0.545176	-0.169714	0.865235	0.986901	MGI:97323	nerve growth factor receptor (TNFR superfamily, member 16)	protein coding gene	11	-	95568818	95587698
13	Wnt9a	ENSMUSG00000000126	22.5225	-0.00106272	0.404493	-0.00262729	0.997904	0.999751	MGI:2446084	wingless-type MMTV integration site family, member 9A	protein coding gene	11	+	59306928	59333552
14	Fer	ENSMUSG00000000127	169.372	0.176285	0.197673	0.891804	0.372498	0.884305	MGI:105917	fer (fms/fps related) protein kinase	protein coding gene	17	+	63863062	64139496
15	Xpo6	ENSMUSG00000000131	649.934	0.552591	0.282653	1.95502	0.0505813	0.53165	MGI:2429950	exportin 6	protein coding gene	7	-	126101715	126200501
16	Tfe3	ENSMUSG00000000134	298.118	0.205366	0.132574	1.54907	0.121365	0.697252	MGI:98511	transcription factor E3	protein coding gene	X	+	7762560	7775202
17	Axin2	ENSMUSG00000000142	139.17	-0.396648	0.249017	-1.59285	0.111193	0.683656	MGI:1270862	axin 2	protein coding gene	11	+	108920349	108950783
18	Brat1	ENSMUSG00000000148	84.5992	0.139576	0.241935	0.576915	0.563997	0.934508	MGI:1891679	BRCA1-associated ATM activator 1	protein coding gene	5	+	140705011	140719379
19	Gna12	ENSMUSG00000000149	328.408	-0.0309659	0.129919	-0.238348	0.811612	0.980587	MGI:95767	guanine nucleotide binding protein, alpha 12	protein coding gene	5	-	140759944	140830431
20	Slc22a18	ENSMUSG00000000154	7.40354	0.536618	0.770138	0.696783	0.485939	0.913735	MGI:1336884	solute carrier family 22 (organic cation transporter), member 18	protein coding gene	7	+	143473736	143499334
21	Itgb2l	ENSMUSG00000000157	1.12919	2.25107	2.61927	0.859426	0.390106	NA	MGI:1277979	integrin beta 2-like	protein coding gene	16	-	96422288	96443619
22	Igsf5	ENSMUSG00000000159	50.6692	-0.189759	0.392322	-0.483681	0.628613	0.950039	MGI:1919308	immunoglobulin superfamily, member 5	protein coding gene	16	+	96361668	96422121
23	Pih1d2	ENSMUSG00000000167	16.5592	0.126184	0.433156	0.291313	0.770812	0.974016	MGI:1919864	PIH1 domain containing 2	protein coding gene	9	+	50617321	50625000
24	Dlat	ENSMUSG00000000168	133.665	0.892121	0.279311	3.19401	0.00140312	0.119654	MGI:2385311	dihydrolipoamide S-acetyltransferase (E2 component of pyruvate dehydrogenase complex)	protein coding gene	9	-	50634633	50659780
25	Sdhd	ENSMUSG00000000171	140.595	0.153582	0.172157	0.892106	0.372336	0.884305	MGI:1914175	succinate dehydrogenase complex, subunit D, integral membrane protein	protein coding gene	9	-	50596357	50603812
26	Fgf23	ENSMUSG00000000182	8.75797	0.217863	0.655328	0.332449	0.73955	0.97018	MGI:1891427	fibroblast growth factor 23	protein coding gene	6	+	127072902	127081408
27	Ccnd2	ENSMUSG00000000184	2117.4	-0.496629	0.835276	-0.594569	0.552132	0.932181	MGI:88314	cyclin D2	protein coding gene	6	-	127125162	127152188
28	Gpr107	ENSMUSG00000000194	397.765	-0.0517765	0.495532	-0.104487	0.916783	0.992462	MGI:2139054	G protein-coupled receptor 107	protein coding gene	2	+	31152102	31216567
29	Nalcn	ENSMUSG00000000197	5.8217	-0.351744	0.790281	-0.445088	0.656256	NA	MGI:2444306	sodium leak channel, non-selective	protein coding gene	14	-	123276634	123627144
30	Btbd17	ENSMUSG00000000202	5.25275	0.00698452	1.16539	0.00599327	0.995218	NA	MGI:1919264	BTB (POZ) domain containing 17	protein coding gene	11	-	114791217	114795945
31	Slfn4	ENSMUSG00000000204	3190.9	-0.081858	0.129808	-0.63061	0.528296	0.924919	MGI:1329010	schlafen 4	protein coding gene	11	+	83175186	83190216
32	Scnn1g	ENSMUSG00000000216	327.971	-0.0420679	0.135303	-0.310916	0.755864	0.972988	MGI:104695	sodium channel, nonvoltage-gated 1 gamma	protein coding gene	7	+	121734479	121768475
33	Drp2	ENSMUSG00000000223	4.0409	-0.660029	1.29358	-0.510235	0.609887	NA	MGI:107432	dystrophin related protein 2	protein coding gene	X	+	134404551	134456573
34	Tspan32	ENSMUSG00000000244	50.0872	-0.232693	0.330066	-0.704988	0.480817	0.91289	MGI:1350360	tetraspanin 32	protein coding gene	7	+	143004907	143019486
35	Lhx2	ENSMUSG00000000247	23.1566	-0.587469	0.471841	-1.24506	0.213111	0.797668	MGI:96785	LIM homeobox protein 2	protein coding gene	2	+	38339281	38369733
36	Clec2g	ENSMUSG00000000248	2.59472	0.00210222	1.40827	0.00149277	0.998809	NA	MGI:1918059	C-type lectin domain family 2, member g	protein coding gene	6	+	128934381	128984707
37	Gmpr	ENSMUSG00000000253	14.3328	-0.544943	0.70422	-0.773825	0.439034	0.903883	MGI:1913605	guanosine monophosphate reductase	protein coding gene	13	+	45507428	45546386
38	Mid2	ENSMUSG00000000266	158.214	-0.25031	0.311296	-0.804089	0.421345	0.898819	MGI:1344333	midline 2	protein coding gene	X	+	140664599	140767715
39	Trim25	ENSMUSG00000000275	1414.31	-0.0205917	0.0914583	-0.225148	0.821864	0.981234	MGI:102749	tripartite motif-containing 25	protein coding gene	11	+	88999403	89020294
40	Dgke	ENSMUSG00000000276	124.818	-0.297162	0.220643	-1.3468	0.178044	0.773832	MGI:1889276	diacylglycerol kinase, epsilon	protein coding gene	11	-	89035179	89060795
41	Scpep1	ENSMUSG00000000278	282.142	0.348964	0.116653	2.99147	0.00277641	0.173951	MGI:1921867	serine carboxypeptidase 1	protein coding gene	11	-	88924020	88955442
42	Mnt	ENSMUSG00000000282	181.955	0.044513	0.334302	0.133152	0.894073	0.991037	MGI:109150	max binding protein	protein coding gene	11	+	74830920	74845725
43	Itgb2	ENSMUSG00000000290	1386.1	0.327794	0.136719	2.39757	0.0165041	0.347501	MGI:96611	integrin beta 2	protein coding gene	10	+	77530329	77565708
44	Hddc2	ENSMUSG00000000295	22.8903	0.534465	0.57154	0.935132	0.34972	0.873963	MGI:1916942	HD domain containing 2	protein coding gene	10	+	31313383	31328204
45	Tpd52l1	ENSMUSG00000000296	2.31312	-0.503728	1.42506	-0.353478	0.72373	NA	MGI:1298386	tumor protein D52-like 1	protein coding gene	10	-	31332376	31445958
46	Pemt	ENSMUSG00000000301	4.20064	-0.777617	1.13757	-0.683579	0.494241	NA	MGI:104535	phosphatidylethanolamine N-methyltransferase	protein coding gene	11	-	59970614	60046489
47	Cdh1	ENSMUSG00000000303	1503.29	0.214968	0.115229	1.86557	0.0621013	0.581474	MGI:88354	cadherin 1	protein coding gene	8	+	106603351	106670246
48	Cdh4	ENSMUSG00000000305	22.5382	-0.236875	0.903147	-0.262277	0.793108	0.976757	MGI:99218	cadherin 4	protein coding gene	2	+	179442431	179899373
49	Ckmt1	ENSMUSG00000000308	42.4152	0.239076	0.319044	0.749352	0.453645	0.908423	MGI:99441	creatine kinase, mitochondrial 1, ubiquitous	protein coding gene	2	+	121357773	121363737
50	Bcl6b	ENSMUSG00000000317	211.01	0.187582	0.171953	1.09089	0.275322	0.840781	MGI:1278332	B cell CLL/lymphoma 6, member B	protein coding gene	11	-	70224128	70229798
51	Clec10a	ENSMUSG00000000318	25.7942	0.815921	0.448934	1.81746	0.0691462	0.598441	MGI:96975	C-type lectin domain family 10, member A	protein coding gene	11	+	70166623	70170836
52	Alox12	ENSMUSG00000000320	28.539	-0.0856617	0.324288	-0.264153	0.791662	0.976757	MGI:87998	arachidonate 12-lipoxygenase	protein coding gene	11	-	70241457	70255353
53	Comt	ENSMUSG00000000326	331.902	0.0453539	0.148191	0.306051	0.759566	0.973366	MGI:88470	catechol-O-methyltransferase	protein coding gene	16	-	18406882	18426716
54	Rtca	ENSMUSG00000000339	97.7149	0.140476	0.292396	0.480429	0.630922	0.950201	MGI:1913618	RNA 3'-terminal phosphate cyclase	protein coding gene	3	-	116488963	116508203
55	Dbt	ENSMUSG00000000340	102.946	0.0125619	0.248411	0.0505692	0.959669	0.996737	MGI:105386	dihydrolipoamide branched chain transacylase E2	protein coding gene	3	+	116513070	116549981
56	Dazap2	ENSMUSG00000000346	467.078	0.159202	0.112782	1.41159	0.158071	0.749095	MGI:1344344	DAZ associated protein 2	protein coding gene	15	+	100615662	100620761
57	Mcts1	ENSMUSG00000000355	46.619	0.0662177	0.313081	0.211503	0.832494	0.982307	MGI:1916245	malignant T cell amplified sequence 1	protein coding gene	X	+	38600578	38613426
58	Rem1	ENSMUSG00000000359	14.6162	-1.14729	0.508481	-2.25631	0.024051	0.410723	MGI:1097696	rad and gem related GTP binding protein 1	protein coding gene	2	+	152627008	152635191
59	Rnf17	ENSMUSG00000000365	4.52059	-0.300072	1.07223	-0.279857	0.779587	NA	MGI:1353419	ring finger protein 17	protein coding gene	14	+	56402650	56525032
60	Trappc10	ENSMUSG00000000374	367.191	-0.189295	0.159681	-1.18546	0.235837	0.815558	MGI:1336209	trafficking protein particle complex 10	protein coding gene	10	-	78186725	78244641
61	Ccm2	ENSMUSG00000000378	144.04	0.0425693	0.210738	0.202001	0.839916	0.983682	MGI:2384924	cerebral cavernous malformation 2	protein coding gene	11	+	6546887	6596744
62	Tbrg4	ENSMUSG00000000384	145.617	-0.360043	0.222718	-1.61659	0.105968	0.674663	MGI:1100868	transforming growth factor beta regulated gene 4	protein coding gene	11	-	6615598	6626067
63	Tmprss2	ENSMUSG00000000385	110.274	-0.930413	0.480831	-1.93501	0.052989	0.54469	MGI:1354381	transmembrane protease, serine 2	protein coding gene	16	-	97564682	97611195
64	Mx1	ENSMUSG00000000386	1813.3	-0.192401	0.134469	-1.43082	0.152481	0.741982	MGI:97243	MX dynamin-like GTPase 1	polymorphic pseudogene	16	-	97447035	97462906
65	Fap	ENSMUSG00000000392	57.0193	-0.0213885	0.242338	-0.0882592	0.929671	0.993576	MGI:109608	fibroblast activation protein	protein coding gene	2	-	62500943	62574075
66	Gcg	ENSMUSG00000000394	3.39599	0.358656	0.919061	0.390241	0.696358	NA	MGI:95674	glucagon	protein coding gene	2	-	62474530	62483650
67	Ndufa9	ENSMUSG00000000399	134.342	0.294195	0.204976	1.43526	0.151212	0.740259	MGI:1913358	NADH:ubiquinone oxidoreductase subunit A9	protein coding gene	6	-	126821863	126849144
25140	NA	ENSMUSG00000119877	33.0136	-23.2588	4.20708	-5.52847	3.23e-08	6.22e-05	NA	NA	NA	NA	NA	NA	NA
69	Lck	ENSMUSG00000000409	128.902	0.0397205	0.341421	0.116339	0.907384	0.991582	MGI:96756	lymphocyte protein tyrosine kinase	protein coding gene	4	-	129548344	129573641
70	Cttnbp2	ENSMUSG00000000416	26.5953	-0.395015	0.542717	-0.727848	0.466707	0.911816	MGI:1353467	cortactin binding protein 2	protein coding gene	6	-	18366478	18514843
71	Galnt1	ENSMUSG00000000420	587.131	-0.0795634	0.126498	-0.628969	0.529369	0.925301	MGI:894693	polypeptide N-acetylgalactosaminyltransferase 1	protein coding gene	18	+	24205344	24286818
72	Mkrn2	ENSMUSG00000000439	96.9667	-0.675488	0.342486	-1.97231	0.0485743	0.526666	MGI:1914277	makorin, ring finger protein, 2	protein coding gene	6	+	115601883	115621683
73	Pparg	ENSMUSG00000000440	33.6964	0.172881	0.438818	0.393969	0.693604	0.959875	MGI:97747	peroxisome proliferator activated receptor gamma	protein coding gene	6	+	115360951	115490399
74	Raf1	ENSMUSG00000000441	455.728	0.219668	0.186089	1.18045	0.237822	0.816967	MGI:97847	v-raf-leukemia viral oncogene 1	protein coding gene	6	-	115618569	115676635
75	Septin1	ENSMUSG00000000486	98.6619	-0.02007	0.231559	-0.0866735	0.930931	0.993779	MGI:1858916	septin 1	protein coding gene	7	-	127214447	127233130
76	Pdgfb	ENSMUSG00000000489	258.153	-0.524721	0.168225	-3.11917	0.00181362	0.136574	MGI:97528	platelet derived growth factor, B polypeptide	protein coding gene	15	-	79995874	80014977
77	Acvrl1	ENSMUSG00000000530	1090.73	-0.234239	0.181582	-1.28999	0.197055	0.789364	MGI:1338946	activin A receptor, type II-like 1	protein coding gene	15	+	101128522	101145336
78	Tamalin	ENSMUSG00000000531	101.229	0.0207239	0.187634	0.110448	0.912054	0.992298	MGI:1860303	trafficking regulator and scaffold protein tamalin	protein coding gene	15	+	101224207	101232756
79	Acvr1b	ENSMUSG00000000532	353.021	-0.255979	0.102452	-2.49852	0.0124713	0.324271	MGI:1338944	activin A receptor, type 1B	protein coding gene	15	+	101174072	101213684
80	Tom1l2	ENSMUSG00000000538	247.265	-0.17715	0.248911	-0.711699	0.476651	0.912594	MGI:2443306	target of myb1-like 2 (chicken)	protein coding gene	11	-	60226714	60352905
81	Gpa33	ENSMUSG00000000544	2.27935	1.46052	1.63239	0.894714	0.37094	NA	MGI:1891703	glycoprotein A33 (transmembrane)	protein coding gene	1	+	166130238	166166510
82	Zfp385a	ENSMUSG00000000552	100.237	0.0387088	0.19561	0.197888	0.843133	0.984423	MGI:1352495	zinc finger protein 385A	protein coding gene	15	-	103313895	103340086
83	Itga5	ENSMUSG00000000555	891.407	-0.303981	0.185429	-1.63934	0.101143	0.664629	MGI:96604	integrin alpha 5 (fibronectin receptor alpha)	protein coding gene	15	-	103344286	103366763
84	Gabra2	ENSMUSG00000000560	31.1488	0.116278	0.348993	0.333181	0.738998	0.970169	MGI:95614	gamma-aminobutyric acid (GABA) A receptor, subunit alpha 2	protein coding gene	5	-	70958392	71095849
85	Wdr77	ENSMUSG00000000561	110.631	0.451403	0.263567	1.71267	0.0867741	0.644663	MGI:1917715	WD repeat domain 77	protein coding gene	3	+	105959498	105969760
86	Adora3	ENSMUSG00000000562	11.9697	0.576312	0.742173	0.77652	0.437442	0.903883	MGI:104847	adenosine A3 receptor	protein coding gene	3	+	105904421	105908928
87	Atp5pb	ENSMUSG00000000563	389.126	0.270741	0.111163	2.43553	0.0148702	0.336668	MGI:1100495	ATP synthase peripheral stalk-membrane subunit b	protein coding gene	3	-	105942698	105959263
88	Sox9	ENSMUSG00000000567	20.8364	0.104419	0.452575	0.230722	0.817531	0.980711	MGI:98371	SRY (sex determining region Y)-box 9	protein coding gene	11	+	112782224	112787760
89	Hnrnpd	ENSMUSG00000000568	645.192	0.128465	0.129384	0.992895	0.320761	0.86229	MGI:101947	heterogeneous nuclear ribonucleoprotein D	protein coding gene	5	-	99955935	99978938
90	Dynlt1c	ENSMUSG00000000579	100.134	-0.0875635	0.233343	-0.375257	0.707469	0.963222	MGI:3807476	dynein light chain Tctex-type 1C	protein coding gene	17	+	6601779	6607891
91	C1d	ENSMUSG00000000581	75.9076	-0.109118	0.260395	-0.419049	0.67518	0.958335	MGI:1927354	C1D nuclear receptor co-repressor	protein coding gene	11	+	17257579	17269176
92	Gm2a	ENSMUSG00000000594	459.02	0.21007	0.18257	1.15063	0.249884	0.825238	MGI:95762	GM2 ganglioside activator protein	protein coding gene	11	+	55098115	55113029
93	Krit1	ENSMUSG00000000600	477.854	0.011786	0.145156	0.0811955	0.935287	0.994927	MGI:1930618	KRIT1, ankyrin repeat containing	protein coding gene	5	+	3803156	3844515
94	Clcn4	ENSMUSG00000000605	241.998	-0.338609	0.198781	-1.70343	0.0884879	0.644663	MGI:104571	chloride channel, voltage-sensitive 4	protein coding gene	7	-	7282309	7300851
95	Vmn2r88	ENSMUSG00000000606	5.10783	1.88996	0.91248	2.07123	0.0383372	NA	MGI:1316662	vomeronasal 2, receptor 88	protein coding gene	14	+	51411001	51419527
96	Sema4f	ENSMUSG00000000627	40.5267	0.691679	0.788141	0.877608	0.380157	0.885525	MGI:1340055	sema domain, immunoglobulin domain (Ig), TM domain, and short cytoplasmic domain	protein coding gene	6	-	82911885	82939769
97	Hk2	ENSMUSG00000000628	587.592	0.333409	0.209422	1.59205	0.111374	0.683719	MGI:1315197	hexokinase 2	protein coding gene	6	-	82725025	82774454
98	Myo18a	ENSMUSG00000000631	1021.82	-0.0642302	0.306732	-0.209402	0.834135	0.982307	MGI:2667185	myosin XVIIIA	protein coding gene	11	+	77763246	77865980
99	Sez6	ENSMUSG00000000632	1.22186	0.322251	2.40252	0.13413	0.893299	NA	MGI:104745	seizure related gene 6	protein coding gene	11	+	77930800	77979048
100	Haao	ENSMUSG00000000673	31.3438	0.487389	0.567425	0.858948	0.390369	0.88843	MGI:1349444	3-hydroxyanthranilate 3,4-dioxygenase	protein coding gene	17	-	83831156	83847963
101	Cd52	ENSMUSG00000000682	281.928	0.382022	0.162498	2.35093	0.0187264	0.368151	MGI:1346088	CD52 antigen	protein coding gene	4	-	134093538	134095073
102	Abhd15	ENSMUSG00000000686	27.8078	-0.368158	0.35028	-1.05104	0.293241	0.849082	MGI:1914727	abhydrolase domain containing 15	protein coding gene	11	+	77515117	77520628
103	Hoxb6	ENSMUSG00000000690	10.3382	-0.205165	0.466407	-0.439885	0.66002	0.954888	MGI:96187	homeobox B6	protein coding gene	11	+	96292814	96301569
104	Loxl3	ENSMUSG00000000693	114.175	-0.177441	0.32512	-0.545771	0.585223	0.940737	MGI:1337004	lysyl oxidase-like 3	protein coding gene	6	+	83034205	83052566
105	Kat2b	ENSMUSG00000000708	456.147	-0.0683366	0.3243	-0.21072	0.833106	0.982307	MGI:1343094	K(lysine) acetyltransferase 2B	protein coding gene	17	+	53566861	53672720
106	Rab5b	ENSMUSG00000000711	284.546	-0.0850422	0.153267	-0.554863	0.578988	0.938421	MGI:105938	RAB5B, member RAS oncogene family	protein coding gene	10	-	128677175	128696264
107	Dnmt3l	ENSMUSG00000000730	3.40529	-0.0650193	1.17716	-0.0552339	0.955952	NA	MGI:1859287	DNA (cytosine-5-)-methyltransferase 3-like	protein coding gene	10	+	78042287	78063622
108	Aire	ENSMUSG00000000731	2.77122	-2.88855	1.5249	-1.89426	0.0581906	NA	MGI:1338803	autoimmune regulator (autoimmune polyendocrinopathy candidiasis ectodermal dystrophy)	protein coding gene	10	-	78030022	78043610
109	Icosl	ENSMUSG00000000732	148.959	-0.0359017	0.195331	-0.183799	0.854171	0.985757	MGI:1354701	icos ligand	protein coding gene	10	+	78069368	78079525
110	Spg7	ENSMUSG00000000738	214.919	0.608577	0.34692	1.75423	0.0793916	0.625238	MGI:2385906	SPG7, paraplegin matrix AAA peptidase subunit	protein coding gene	8	+	123065508	123097760
111	Sult5a1	ENSMUSG00000000739	32.4569	-1.05273	0.435088	-2.41958	0.0155386	0.341094	MGI:1931463	sulfotransferase family 5A, member 1	protein coding gene	8	-	123142843	123158914
112	Rpl13	ENSMUSG00000000740	1433.18	0.118674	0.0840149	1.41254	0.157791	0.748973	MGI:105922	ribosomal protein L13	protein coding gene	8	+	123102350	123105244
113	Chmp1a	ENSMUSG00000000743	400.724	2.44557	1.10783	2.20753	0.0272772	0.425783	MGI:1920159	charged multivesicular body protein 1A	protein coding gene	8	-	123204264	123212763
114	Rpa1	ENSMUSG00000000751	248.432	0.607874	0.283719	2.14252	0.0321516	0.453104	MGI:1915525	replication protein A1	protein coding gene	11	-	75300259	75348454
115	Serpinf1	ENSMUSG00000000753	53.5381	0.144409	0.325282	0.44395	0.657079	0.953775	MGI:108080	serine (or cysteine) peptidase inhibitor, clade F, member 1	protein coding gene	11	-	75410029	75422623
116	Tubgcp3	ENSMUSG00000000759	234.343	0.129083	0.26553	0.486133	0.626873	0.949876	MGI:2183752	tubulin, gamma complex associated protein 3	protein coding gene	8	-	12614277	12672248
117	Polr3d	ENSMUSG00000000776	113.597	0.187073	0.267435	0.699508	0.484234	0.913735	MGI:1914315	polymerase (RNA) III (DNA directed) polypeptide D	protein coding gene	14	-	70438757	70443447
118	Tcf7	ENSMUSG00000000782	200.667	-0.0909941	0.206869	-0.439864	0.660036	0.954888	MGI:98507	transcription factor 7, T cell specific	protein coding gene	11	-	52252371	52283331
119	Ddx3x	ENSMUSG00000000787	1911.15	-0.233118	0.100923	-2.30986	0.0208961	0.388595	MGI:103064	DEAD box helicase 3, X-linked	protein coding gene	X	+	13280970	13294052
120	Il12rb1	ENSMUSG00000000791	94.7897	0.434069	0.40789	1.06418	0.287246	0.844533	MGI:104579	interleukin 12 receptor, beta 1	protein coding gene	8	+	70808449	70821424
121	Slc5a5	ENSMUSG00000000792	1.75698	0.249901	1.93561	0.129107	0.897273	NA	MGI:2149330	solute carrier family 5 (sodium iodide symporter), member 5	protein coding gene	8	-	70882889	70892757
122	Kcnn3	ENSMUSG00000000794	31.7668	0.0772041	0.307398	0.251153	0.801696	0.978751	MGI:2153183	potassium intermediate/small conductance calcium-activated channel, subfamily N, member 3	protein coding gene	3	+	89520164	89672494
123	Usp32	ENSMUSG00000000804	328.425	0.110948	0.236027	0.470064	0.638309	0.951143	MGI:2144475	ubiquitin specific peptidase 32	protein coding gene	11	-	84984442	85140161
124	Car4	ENSMUSG00000000805	287.481	-0.13867	0.190618	-0.727475	0.466935	0.911816	MGI:1096574	carbonic anhydrase 4	protein coding gene	11	+	84957786	84966044
125	Txnrd3	ENSMUSG00000000811	29.4154	-0.148007	0.361825	-0.409057	0.682498	0.958335	MGI:2386711	thioredoxin reductase 3	protein coding gene	6	+	89643988	89675529
126	Fasl	ENSMUSG00000000817	18.2985	-0.0626243	0.701063	-0.0893277	0.928821	0.99344	MGI:99255	Fas ligand (TNF superfamily, member 6)	protein coding gene	1	-	161780691	161788495
127	Zfp512b	ENSMUSG00000000823	183.184	0.0334314	0.260292	0.128438	0.897802	0.991037	MGI:2685478	zinc finger protein 512B	protein coding gene	2	-	181582103	181592803
128	Dnajc5	ENSMUSG00000000826	530.285	-0.0406476	0.168059	-0.241864	0.808885	0.979952	MGI:892995	DnaJ heat shock protein family (Hsp40) member C5	protein coding gene	2	+	181518858	181552886
129	Tpd52l2	ENSMUSG00000000827	190.101	-0.171631	0.179855	-0.954273	0.339946	0.870031	MGI:1913564	tumor protein D52-like 2	protein coding gene	2	+	181497142	181517962
130	Fmr1	ENSMUSG00000000838	427.902	0.0569796	0.164587	0.346198	0.729194	0.968482	MGI:95564	FMRP translational regulator 1	protein coding gene	X	+	68678541	68717963
131	Bcl11a	ENSMUSG00000000861	99.2002	-0.314864	0.350138	-0.899258	0.368515	0.884278	MGI:106190	B cell CLL/lymphoma 11A (zinc finger protein)	protein coding gene	11	+	24078056	24174123
132	Pxmp4	ENSMUSG00000000876	50.6477	-0.319401	0.340389	-0.938341	0.348069	0.872364	MGI:1891701	peroxisomal membrane protein 4	protein coding gene	2	-	154585758	154603708
133	Dlg3	ENSMUSG00000000881	101.262	-1.05456	0.473478	-2.22726	0.0259302	0.417109	MGI:1888986	discs large MAGUK scaffold protein 3	protein coding gene	X	+	100767722	100818410
134	Gnb1l	ENSMUSG00000000884	8.50632	-0.429885	0.999768	-0.429984	0.667207	0.956229	MGI:1338057	guanine nucleotide binding protein (G protein), beta polypeptide 1-like	protein coding gene	16	+	18498713	18566679
135	Mmp11	ENSMUSG00000000901	33.3818	-0.471315	0.66691	-0.706714	0.479744	0.912594	MGI:97008	matrix metallopeptidase 11	protein coding gene	10	-	75923221	75932502
136	Smarcb1	ENSMUSG00000000902	275.525	-0.0581935	0.167889	-0.346619	0.728878	0.968482	MGI:1328366	SWI/SNF related, matrix associated, actin dependent regulator of chromatin, subfamily b, member 1	protein coding gene	10	-	75896769	75921614
137	Vpreb3	ENSMUSG00000000903	3.60135	-1.46099	1.58868	-0.919626	0.357768	NA	MGI:98938	pre-B lymphocyte gene 3	protein coding gene	10	+	75943057	75949657
138	Hip1r	ENSMUSG00000000915	353.852	0.23973	0.260737	0.919434	0.357869	0.878188	MGI:1352504	huntingtin interacting protein 1 related	protein coding gene	5	+	123973602	124003215
139	Nsun5	ENSMUSG00000000916	52.6508	-0.0509244	0.614906	-0.0828165	0.933997	0.994595	MGI:2140844	NOL1/NOP2/Sun domain family, member 5	protein coding gene	5	+	135369953	135376805
140	Top1mt	ENSMUSG00000000934	28.3644	-0.00823277	0.365554	-0.0225213	0.982032	0.998342	MGI:1920210	DNA topoisomerase 1, mitochondrial	protein coding gene	15	-	75657035	75678800
141	Hoxa4	ENSMUSG00000000942	15.6842	0.0572804	0.446832	0.128192	0.897997	0.991037	MGI:96176	homeobox A4	protein coding gene	6	-	52189682	52191703
142	Gm38393	ENSMUSG00000000948	12.9963	-0.785391	0.698401	-1.12456	0.260777	0.829331	MGI:5613898	predicted gene, 38393	protein coding gene	7	-	59974149	60005064
143	Mmp14	ENSMUSG00000000957	1178.16	0.143422	0.130121	1.10222	0.270366	0.838287	MGI:101900	matrix metallopeptidase 14 (membrane-inserted)	protein coding gene	14	+	54431598	54442456
144	Slc7a7	ENSMUSG00000000958	72.083	-0.232957	0.362062	-0.643419	0.519952	0.922689	MGI:1337120	solute carrier family 7 (cationic amino acid transporter, y+ system), member 7	protein coding gene	14	-	54369442	54417780
145	Oxa1l	ENSMUSG00000000959	136.524	-0.254917	0.212121	-1.20175	0.229459	0.808476	MGI:1916339	oxidase assembly 1-like	protein coding gene	14	+	54360841	54369669
146	Heatr6	ENSMUSG00000000976	147.544	0.295333	0.439443	0.67206	0.501545	0.918308	MGI:1919790	HEAT repeat containing 6	protein coding gene	11	+	83753696	83783754
147	Ccl3	ENSMUSG00000000982	100.291	0.338944	0.246656	1.37415	0.169394	0.764235	MGI:98260	chemokine (C-C motif) ligand 3	protein coding gene	11	-	83647844	83649355
148	Wfdc18	ENSMUSG00000000983	1.55778	-0.808789	1.55261	-0.520921	0.602422	NA	MGI:107506	WAP four-disulfide core domain 18	protein coding gene	11	+	83709015	83711348
149	Icam4	ENSMUSG00000001014	6.83077	0.366366	0.650247	0.563427	0.573144	0.937047	MGI:1925619	intercellular adhesion molecule 4, Landsteiner-Wiener blood group	protein coding gene	9	+	21029432	21030596
150	Ilf2	ENSMUSG00000001016	201.296	-0.103078	0.145854	-0.706717	0.479742	0.912594	MGI:1915031	interleukin enhancer binding factor 2	protein coding gene	3	+	90476201	90488379
151	Chtop	ENSMUSG00000001017	268.903	0.0540462	0.189952	0.284525	0.776008	0.974016	MGI:1913761	chromatin target of PRMT1	protein coding gene	3	-	90498956	90509498
152	Snapin	ENSMUSG00000001018	93.4679	0.0885769	0.209787	0.422223	0.672862	0.957351	MGI:1333745	SNAP-associated protein	protein coding gene	3	-	90488026	90491013
153	S100a4	ENSMUSG00000001020	92.9594	0.231906	0.370325	0.626223	0.531168	0.925712	MGI:1330282	S100 calcium binding protein A4	protein coding gene	3	+	90603771	90606045
154	S100a3	ENSMUSG00000001021	1.53563	2.62062	2.96986	0.882406	0.377557	NA	MGI:1338849	S100 calcium binding protein A3	protein coding gene	3	+	90584659	90602702
155	S100a6	ENSMUSG00000001025	814.745	0.331438	0.0784224	4.22632	2.38e-05	0.0082284	MGI:1339467	S100 calcium binding protein A6 (calcyclin)	protein coding gene	3	+	90612894	90614414
156	Scn4a	ENSMUSG00000001027	9.46471	1.7311	0.838076	2.06557	0.0388693	0.487367	MGI:98250	sodium channel, voltage-gated, type IV, alpha	protein coding gene	11	-	106318592	106353288
157	Icam2	ENSMUSG00000001029	294.008	0.127529	0.197832	0.644634	0.519164	0.922448	MGI:96394	intercellular adhesion molecule 2	protein coding gene	11	-	106377656	106388075
158	Mapk7	ENSMUSG00000001034	140.465	0.332773	0.303772	1.09547	0.273311	0.840047	MGI:1346347	mitogen-activated protein kinase 7	protein coding gene	11	-	61488812	61494267
159	Epn2	ENSMUSG00000001036	294.425	-0.0744308	0.283985	-0.262094	0.793249	0.976757	MGI:1333766	epsin 2	protein coding gene	11	-	61517249	61579687
160	B9d1	ENSMUSG00000001039	16.1696	-0.578671	0.557148	-1.03863	0.298977	0.851137	MGI:1351471	B9 protein domain 1	protein coding gene	11	+	61505144	61512931
161	Sec24b	ENSMUSG00000001052	551.674	0.0295601	0.278559	0.106118	0.915489	0.992462	MGI:2139764	Sec24 related gene family, member B (S. cerevisiae)	protein coding gene	3	-	129982759	130061553
162	N4bp3	ENSMUSG00000001053	74.6402	0.0580976	0.254516	0.228267	0.819439	0.980953	MGI:2442218	NEDD4 binding protein 3	protein coding gene	11	-	51643063	51650842
163	Rmnd5b	ENSMUSG00000001054	96.8808	0.367321	0.287946	1.27566	0.202075	0.792714	MGI:1913339	required for meiotic nuclear division 5 homolog B	protein coding gene	11	-	51623673	51635896
164	Nhp2	ENSMUSG00000001056	84.9106	0.17458	0.221684	0.787518	0.430979	0.902487	MGI:1098547	NHP2 ribonucleoprotein	protein coding gene	11	+	51619773	51623718
165	Vps9d1	ENSMUSG00000001062	118.687	-1.0882	0.401478	-2.71049	0.00671844	0.250491	MGI:1914143	VPS9 domain containing 1	protein coding gene	8	-	123242356	123254222
166	Zfp276	ENSMUSG00000001065	112.607	0.105552	0.391851	0.269368	0.787647	0.976038	MGI:1888495	zinc finger protein (C2H2 type) 276	protein coding gene	8	+	123254195	123269745
167	C1ql4	ENSMUSG00000001076	1.08444	1.37745	4.32604	0.31841	0.750174	NA	MGI:3579909	complement component 1, q subcomponent-like 4	protein coding gene	15	-	99084086	99087817
168	Mfsd10	ENSMUSG00000001082	100.791	-0.585338	0.886151	-0.66054	NA	NA	MGI:1915544	major facilitator superfamily domain containing 10	protein coding gene	5	-	34633642	34637212
169	Luzp1	ENSMUSG00000001089	787.493	-0.0573711	0.158679	-0.361554	0.717685	0.965414	MGI:107629	leucine zipper protein 1	protein coding gene	4	+	136469761	136554780
170	Slc13a2	ENSMUSG00000001095	3.30333	-0.683543	1.18396	-0.577336	0.563713	NA	MGI:1276558	solute carrier family 13 (sodium-dependent dicarboxylate transporter), member 2	protein coding gene	11	-	78397276	78422281
171	Kctd10	ENSMUSG00000001098	738.403	0.164615	0.141742	1.16137	0.245491	0.820591	MGI:2141207	potassium channel tetramerisation domain containing 10	protein coding gene	5	-	114363572	114380505
172	Poldip2	ENSMUSG00000001100	141.404	0.169498	0.201549	0.840976	0.400361	0.892245	MGI:1915061	polymerase (DNA-directed), delta interacting protein 2	protein coding gene	11	+	78512296	78522736
173	Ift20	ENSMUSG00000001105	96.2089	0.02793	0.266029	0.104988	0.916385	0.992462	MGI:1915585	intraflagellar transport 20	protein coding gene	11	+	78536361	78541732
174	Col6a1	ENSMUSG00000001119	1367.87	-0.0353445	0.103268	-0.34226	0.732155	0.968482	MGI:88459	collagen, type VI, alpha 1	protein coding gene	10	-	76708792	76726044
175	Pcbp3	ENSMUSG00000001120	66.2679	-0.0144027	0.36221	-0.0397635	0.968282	0.997061	MGI:1890470	poly(rC) binding protein 3	protein coding gene	10	-	76761857	76961887
176	Lgals9	ENSMUSG00000001123	1720.01	0.192446	0.107621	1.78817	0.073748	0.611448	MGI:109496	lectin, galactose binding, soluble 9	protein coding gene	11	-	78962979	78984924
177	Araf	ENSMUSG00000001127	243.779	-0.417736	0.198058	-2.10916	0.0349307	0.470171	MGI:88065	Araf proto-oncogene, serine/threonine kinase	protein coding gene	X	+	20797814	20860519
178	Cfp	ENSMUSG00000001128	82.5472	0.497286	0.200691	2.47787	0.0132169	0.329643	MGI:97545	complement factor properdin	protein coding gene	X	-	20925454	20931555
179	Timp1	ENSMUSG00000001131	716.453	0.496041	0.14016	3.53911	0.000401486	0.0599459	MGI:98752	tissue inhibitor of metalloproteinase 1	protein coding gene	X	+	20870166	20874735
180	Uxt	ENSMUSG00000001134	26.2613	-0.0302447	0.378758	-0.0798524	0.936355	0.994927	MGI:1277988	ubiquitously expressed prefoldin like chaperone	protein coding gene	X	-	20951665	20962017
181	Cnnm3	ENSMUSG00000001138	97.6946	0.106929	0.354873	0.301317	0.763172	0.974016	MGI:2151055	cyclin M3	protein coding gene	1	+	36511867	36528237
182	Lman2l	ENSMUSG00000001143	94.9412	-0.345942	0.209135	-1.65416	0.0980957	0.657723	MGI:2443010	lectin, mannose-binding 2-like	protein coding gene	1	-	36419871	36445271
183	Mcm3ap	ENSMUSG00000001150	333.39	-0.371796	0.399502	-0.930648	0.352036	0.87484	MGI:1930089	minichromosome maintenance complex component 3 associated protein	protein coding gene	10	+	76468927	76515857
184	Pcnt	ENSMUSG00000001151	843.724	-0.294772	0.131163	-2.24737	0.0246165	0.410879	MGI:102722	pericentrin (kendrin)	protein coding gene	10	-	76351263	76442786
185	Ftcd	ENSMUSG00000001155	1.13417	-2.16948	1.97596	-1.09794	0.272231	NA	MGI:1339962	formiminotransferase cyclodeaminase	protein coding gene	10	+	76575648	76590338
186	Mxd1	ENSMUSG00000001156	1413.23	0.182115	0.150057	1.21364	0.224886	0.805733	MGI:96908	MAX dimerization protein 1	protein coding gene	6	-	86647042	86669161
187	Gmcl1	ENSMUSG00000001157	65.8473	0.262891	0.349483	0.752228	0.451914	0.908231	MGI:1345156	germ cell-less, spermatogenesis associated 1	protein coding gene	6	-	86691768	86733383
188	Snrnp27	ENSMUSG00000001158	101.317	0.00630657	0.230596	0.027349	0.978181	0.998332	MGI:1913868	small nuclear ribonucleoprotein 27 (U4/U6.U5)	protein coding gene	6	-	86675169	86684491
189	Oas1c	ENSMUSG00000001166	30.9318	0.139852	0.410065	0.341049	0.733067	0.968658	MGI:2149633	2'-5' oligoadenylate synthetase 1C	protein coding gene	5	-	120800194	120812514
190	Ocrl	ENSMUSG00000001173	222.528	-0.206242	0.201114	-1.0255	0.305129	0.853178	MGI:109589	OCRL, inositol polyphosphate-5-phosphatase	protein coding gene	X	+	47912387	47965868
191	Calm1	ENSMUSG00000001175	2830.09	0.146533	0.0940497	1.55803	0.119225	0.695069	MGI:88251	calmodulin 1	protein coding gene	12	+	100199435	100209814
192	Agpat3	ENSMUSG00000001211	412.565	-0.186524	0.16226	-1.14954	0.250335	0.825287	MGI:1336186	1-acylglycerol-3-phosphate O-acyltransferase 3	protein coding gene	10	-	78269178	78352489
193	Slc26a3	ENSMUSG00000001225	1.0788	0.659223	2.33984	0.281738	0.778145	NA	MGI:107181	solute carrier family 26, member 3	protein coding gene	12	+	31433142	31473922
194	Sema6b	ENSMUSG00000001227	107.165	-0.118927	0.204134	-0.582593	0.560167	0.934507	MGI:1202889	sema domain, transmembrane domain (TM), and cytoplasmic domain, (semaphorin) 6B	protein coding gene	17	-	56123085	56140343
195	Uhrf1	ENSMUSG00000001228	195.301	0.319476	0.467793	0.682943	0.494643	0.916102	MGI:1338889	ubiquitin-like, containing PHD and RING finger domains, 1	protein coding gene	17	+	56303337	56323486
196	Dpp9	ENSMUSG00000001229	337.72	0.0540101	0.119211	0.453063	0.650503	0.952546	MGI:2443967	dipeptidylpeptidase 9	protein coding gene	17	-	56186807	56218905
197	Ramp2	ENSMUSG00000001240	538.42	-0.230386	0.197958	-1.16381	0.2445	0.820209	MGI:1859650	receptor (calcitonin) activity modifying protein 2	protein coding gene	11	+	101246334	101248250
198	Lsr	ENSMUSG00000001247	178.218	0.0676329	0.136125	0.496846	0.619298	0.948445	MGI:1927471	lipolysis stimulated lipoprotein receptor	protein coding gene	7	-	30957770	30973464
199	Gramd1a	ENSMUSG00000001248	269.238	0.134412	0.197222	0.681527	0.495538	0.916664	MGI:105490	GRAM domain containing 1A	protein coding gene	7	-	31130127	31155896
200	Hpn	ENSMUSG00000001249	21.3088	-0.514789	0.484528	-1.06245	0.288029	0.844533	MGI:1196620	hepsin	protein coding gene	7	-	31098725	31115290
201	Ckb	ENSMUSG00000001270	164.166	0.184586	0.163356	1.12996	0.258493	0.827796	MGI:88407	creatine kinase, brain	protein coding gene	12	-	111669361	111672338
202	Sp1	ENSMUSG00000001280	627.067	0.128608	0.219613	0.585614	0.558135	0.933278	MGI:98372	trans-acting transcription factor 1	protein coding gene	15	+	102406316	102436404
203	Itgb7	ENSMUSG00000001281	248.189	0.138929	0.290921	0.477548	0.632972	0.950394	MGI:96616	integrin beta 7	protein coding gene	15	-	102215995	102231944
204	Myg1	ENSMUSG00000001285	69.866	-0.141594	0.322745	-0.438717	0.660866	0.955061	MGI:1929864	melanocyte proliferating gene 1	protein coding gene	15	+	102331709	102338139
205	Rarg	ENSMUSG00000001288	202.619	0.210227	0.392452	0.535674	0.592184	0.94192	MGI:97858	retinoic acid receptor, gamma	protein coding gene	15	-	102234938	102257517
206	Pfdn5	ENSMUSG00000001289	255.896	0.214357	0.233877	0.916537	0.359385	0.878429	MGI:1928753	prefoldin 5	protein coding gene	15	+	102326116	102331490
207	Efnb2	ENSMUSG00000001300	485.344	-0.123579	0.165003	-0.748947	0.453889	0.908423	MGI:105097	ephrin B2	protein coding gene	8	-	8617434	8661242
208	Rrp15	ENSMUSG00000001305	62.9	0.16724	0.283041	0.59087	0.554608	0.932512	MGI:1914473	ribosomal RNA processing 15 homolog	protein coding gene	1	-	186721086	186749358
209	Rnd2	ENSMUSG00000001313	7.74391	0.38356	0.624682	0.614009	0.53921	0.928433	MGI:1338755	Rho family GTPase 2	protein coding gene	11	+	101468175	101471853
210	Srr	ENSMUSG00000001323	63.9342	-0.636997	0.330196	-1.92915	0.0537125	0.545226	MGI:1351636	serine racemase	protein coding gene	11	-	74906359	74925948
211	Sync	ENSMUSG00000001333	11.6565	-0.024845	0.55716	-0.0445922	0.964432	0.996737	MGI:1916078	syncoilin	protein coding gene	4	+	129287617	129308559
212	Fndc5	ENSMUSG00000001334	18.9212	0.427246	0.371024	1.15153	0.249514	0.824997	MGI:1917614	fibronectin type III domain containing 5	protein coding gene	4	+	129136999	129144593
213	Acp5	ENSMUSG00000001348	103.859	-0.0528908	0.249301	-0.212156	0.831985	0.982307	MGI:87883	acid phosphatase 5, tartrate resistant	protein coding gene	9	-	22126727	22135711
214	Cnn1	ENSMUSG00000001349	108.356	0.164356	0.266995	0.615575	0.538175	0.927758	MGI:104979	calponin 1	protein coding gene	9	+	22099221	22109221
215	Fbxo9	ENSMUSG00000001366	115.881	0.290996	0.435755	0.667799	0.504262	0.919299	MGI:1918788	f-box protein 9	protein coding gene	9	-	78081499	78109065
216	Vps50	ENSMUSG00000001376	180.214	-0.0650031	0.201788	-0.322135	0.74735	0.972218	MGI:1920538	VPS50 EARP/GARPII complex subunit	protein coding gene	6	+	3498393	3603531
217	Hars	ENSMUSG00000001380	211.593	-0.00410636	0.142001	-0.0289179	0.97693	0.998332	MGI:108087	histidyl-tRNA synthetase	protein coding gene	18	-	36766528	36783205
218	Zmat2	ENSMUSG00000001383	220.606	0.0390229	0.178091	0.219118	0.826559	0.981687	MGI:1913742	zinc finger, matrin type 2	protein coding gene	18	+	36793923	36799660
219	Ube2c	ENSMUSG00000001403	44.3235	0.486883	0.339137	1.43565	0.151101	0.740259	MGI:1915862	ubiquitin-conjugating enzyme E2C	protein coding gene	2	+	164769929	164772902
220	Smg5	ENSMUSG00000001415	368.796	-0.105574	0.243514	-0.433543	0.664621	0.955789	MGI:2447364	Smg-5 homolog, nonsense mediated mRNA decay factor (C. elegans)	protein coding gene	3	+	88336260	88362338
221	Cct3	ENSMUSG00000001416	441.478	0.239715	0.096988	2.4716	0.013451	0.329643	MGI:104708	chaperonin containing Tcp1, subunit 3 (gamma)	protein coding gene	3	+	88297135	88321766
222	Glmp	ENSMUSG00000001418	170.878	0.162375	0.234962	0.691068	0.489523	0.914154	MGI:1913318	glycosylated lysosomal membrane protein	protein coding gene	3	+	88325023	88328631
223	Mef2d	ENSMUSG00000001419	543.523	0.123705	0.186852	0.662047	0.507941	0.919892	MGI:99533	myocyte enhancer factor 2D	protein coding gene	3	+	88142372	88172086
224	Tmem79	ENSMUSG00000001420	18.9863	0.150515	0.646587	0.232784	0.815929	0.980711	MGI:1919163	transmembrane protein 79	protein coding gene	3	-	88328653	88334433
225	Snd1	ENSMUSG00000001424	789.251	0.0323587	0.184461	0.175423	0.860747	0.986696	MGI:1929266	staphylococcal nuclease and tudor domain containing 1	protein coding gene	6	+	28480337	28935162
226	Col18a1	ENSMUSG00000001435	638.089	-0.236806	0.189632	-1.24876	0.211751	0.796091	MGI:88451	collagen, type XVIII, alpha 1	protein coding gene	10	-	77052178	77166530
227	Slc19a1	ENSMUSG00000001436	27.5828	0.482649	0.718455	0.671787	0.50172	0.918308	MGI:103182	solute carrier family 19 (folate transporter), member 1	protein coding gene	10	+	77032269	77050432
228	Kpnb1	ENSMUSG00000001440	1040.22	-0.161341	0.153089	-1.0539	0.291929	0.847647	MGI:107532	karyopherin (importin) beta 1	protein coding gene	11	-	97159714	97187881
229	Npepps	ENSMUSG00000001441	288.235	-0.0746846	0.209523	-0.356451	0.721503	0.9665	MGI:1101358	aminopeptidase puromycin sensitive	protein coding gene	11	-	97205842	97280638
230	Tbx21	ENSMUSG00000001444	48.5179	0.759776	0.341647	2.22386	0.0261576	0.418715	MGI:1888984	T-box 21	protein coding gene	11	-	97098071	97115331
231	Mrpl10	ENSMUSG00000001445	92.3076	-0.0697612	0.252481	-0.276303	0.782315	0.974171	MGI:1333801	mitochondrial ribosomal protein L10	protein coding gene	11	+	97041582	97049213
232	Cyp51	ENSMUSG00000001467	152.077	0.324718	0.342464	0.948181	0.343037	0.871176	MGI:106040	cytochrome P450, family 51	protein coding gene	5	-	4081145	4104746
233	Tcf25	ENSMUSG00000001472	1233.1	-0.26116	0.750074	-0.348179	0.727705	0.968372	MGI:1914105	transcription factor 25 (basic helix-loop-helix)	protein coding gene	8	+	123373753	123403835
234	Tubb6	ENSMUSG00000001473	309.654	0.169089	0.181906	0.929541	0.352609	0.875269	MGI:1915201	tubulin, beta 6 class V	protein coding gene	18	+	67390731	67402749
235	Def8	ENSMUSG00000001482	160.21	0.270006	0.355592	0.759314	0.447665	0.906279	MGI:1346331	differentially expressed in FDCP 8	protein coding gene	8	+	123442956	123467076
236	Meox1	ENSMUSG00000001493	31.0817	0.0112527	0.354651	0.0317289	0.974688	0.998332	MGI:103220	mesenchyme homeobox 1	protein coding gene	11	-	101877510	101894354
237	Sost	ENSMUSG00000001494	2.5829	1.31245	1.22884	1.06804	0.285504	NA	MGI:1921749	sclerostin	protein coding gene	11	-	101962458	101967015
238	Nkx2-1	ENSMUSG00000001496	207.297	-0.0629345	0.230906	-0.272555	0.785196	0.975256	MGI:108067	NK2 homeobox 1	protein coding gene	12	-	56531958	56536908
239	Pax9	ENSMUSG00000001497	12.9122	-0.66034	0.647437	-1.01993	0.307762	0.854066	MGI:97493	paired box 9	protein coding gene	12	+	56691767	56712822
240	Irx2	ENSMUSG00000001504	101.886	0.364478	0.407424	0.894592	0.371005	0.884305	MGI:1197526	Iroquois homeobox 2	protein coding gene	13	+	72628820	72634198
241	Col1a1	ENSMUSG00000001506	8795.24	0.232285	0.152062	1.52757	0.126619	0.704383	MGI:88467	collagen, type I, alpha 1	protein coding gene	11	+	94936224	94953042
242	Itga3	ENSMUSG00000001507	1384.67	0.254241	0.180716	1.40685	0.159471	0.750092	MGI:96602	integrin alpha 3	protein coding gene	11	-	95044474	95076801
243	Sgca	ENSMUSG00000001508	5.62361	0.48385	1.42712	0.339039	0.73458	NA	MGI:894698	sarcoglycan, alpha (dystrophin-associated glycoprotein)	protein coding gene	11	-	94962791	94976327
244	Dlx3	ENSMUSG00000001510	1.33012	0.00442202	2.17371	0.00203432	0.998377	NA	MGI:94903	distal-less homeobox 3	protein coding gene	11	+	95120119	95125296
245	Foxm1	ENSMUSG00000001517	106.515	-0.0474193	0.284243	-0.166826	0.867507	0.987267	MGI:1347487	forkhead box M1	protein coding gene	6	+	128362994	128375886
246	Itfg2	ENSMUSG00000001518	93.4804	-0.60366	0.327095	-1.84552	0.0649622	0.58783	MGI:1915450	integrin alpha FG-GAP repeat containing 2	protein coding gene	6	-	128409444	128424931
247	Nrip2	ENSMUSG00000001520	17.1539	0.0181649	0.440451	0.0412416	0.967103	0.996751	MGI:1891884	nuclear receptor interacting protein 2	protein coding gene	6	+	128397818	128409780
248	Tulp3	ENSMUSG00000001521	166.276	0.114986	0.342715	0.335514	0.737238	0.969991	MGI:1329045	tubby-like protein 3	protein coding gene	6	-	128321161	128355851
249	Gtf2h4	ENSMUSG00000001524	36.9591	0.92563	0.521989	1.77327	0.0761832	0.617623	MGI:1338799	general transcription factor II H, polypeptide 4	protein coding gene	17	-	35667730	35673739
250	Tubb5	ENSMUSG00000001525	1731.41	0.135835	0.0967636	1.40379	0.160383	0.750741	MGI:107812	tubulin, beta 5 class I	protein coding gene	17	-	35833920	35838301
251	Ell2	ENSMUSG00000001542	237.597	0.395735	0.24679	1.60353	0.108817	0.679674	MGI:2183438	elongation factor for RNA polymerase II 2	protein coding gene	13	+	75707484	75772361
252	Jup	ENSMUSG00000001552	789.734	0.179954	0.198227	0.907818	0.363974	0.880862	MGI:96650	junction plakoglobin	protein coding gene	11	-	100368958	100397763
253	Fkbp10	ENSMUSG00000001555	183.54	-0.0046906	0.219856	-0.0213349	0.982978	0.998486	MGI:104769	FK506 binding protein 10	protein coding gene	11	+	100415697	100424824
254	Nom1	ENSMUSG00000001569	339.583	-0.318526	0.353799	-0.900302	0.367959	0.884164	MGI:1861749	nucleolar protein with MIF4G domain 1	protein coding gene	5	+	29434659	29452169
255	Ergic1	ENSMUSG00000001576	306.303	0.416326	0.159852	2.60445	0.00920206	0.286059	MGI:1914708	endoplasmic reticulum-golgi intermediate compartment (ERGIC) 1	protein coding gene	17	+	26561489	26656934
256	Tnk1	ENSMUSG00000001583	28.3147	-0.753867	0.543491	-1.38708	0.165416	0.756701	MGI:1930958	tyrosine kinase, non-receptor, 1	protein coding gene	11	-	69851005	69858730
257	Acap1	ENSMUSG00000001588	96.8804	-0.0551514	0.23639	-0.233307	0.815523	0.980621	MGI:2388270	ArfGAP with coiled-coil, ankyrin repeat and PH domains 1	protein coding gene	11	-	69881567	69895539
258	Tcea3	ENSMUSG00000001604	52.2275	0.0885341	0.279417	0.316853	0.751355	0.972683	MGI:1196908	transcription elongation factor A (SII), 3	protein coding gene	4	+	136247936	136274903
259	Csn3	ENSMUSG00000001622	4.9109	-0.593777	1.17275	-0.506313	0.612637	NA	MGI:107461	casein kappa	protein coding gene	5	+	87925579	87932550
260	Ifrd1	ENSMUSG00000001627	457.859	0.139391	0.172559	0.807789	0.419212	0.89792	MGI:1316717	interferon-related developmental regulator 1	protein coding gene	12	-	40203129	40223189
261	Stk38l	ENSMUSG00000001630	232.548	0.1049	0.264702	0.396296	0.691887	0.959875	MGI:1922250	serine/threonine kinase 38 like	protein coding gene	6	+	146724995	146778812
262	Brpf1	ENSMUSG00000001632	402.517	0.149506	0.1121	1.33368	0.182309	0.776437	MGI:1926033	bromodomain and PHD finger containing, 1	protein coding gene	6	+	113307137	113324860
263	Akr1b3	ENSMUSG00000001642	210.959	-0.0167413	0.197288	-0.0848571	0.932375	0.994223	MGI:1353494	aldo-keto reductase family 1, member B3 (aldose reductase)	protein coding gene	6	-	34303930	34317489
264	Hoxc8	ENSMUSG00000001657	0.815602	-0.0352647	2.44324	-0.0144336	0.988484	NA	MGI:96198	homeobox C8	protein coding gene	15	+	102990607	102994111
265	Gstt1	ENSMUSG00000001663	41.3618	-0.318848	0.337335	-0.945198	0.344558	0.871967	MGI:107379	glutathione S-transferase, theta 1	protein coding gene	10	-	75783813	75798584
266	Gstt3	ENSMUSG00000001665	38.6369	-0.125914	0.340448	-0.369848	0.711496	0.964124	MGI:2143526	glutathione S-transferase, theta 3	protein coding gene	10	-	75774115	75781414
267	Ddt	ENSMUSG00000001666	38.8055	0.419085	0.257488	1.62759	0.103612	0.671102	MGI:1298381	D-dopachrome tautomerase	protein coding gene	10	-	75771233	75773374
268	Tat	ENSMUSG00000001670	1.61084	-2.40191	2.03288	-1.18153	0.237392	NA	MGI:98487	tyrosine aminotransferase	protein coding gene	8	+	109990437	109999803
269	Marveld3	ENSMUSG00000001672	45.4649	-0.419753	0.411673	-1.01963	0.307905	0.854066	MGI:1920858	MARVEL (membrane-associating) domain containing 3	protein coding gene	8	-	109947914	109962203
270	Ddx18	ENSMUSG00000001674	134.555	-0.278598	0.307638	-0.905603	0.365146	0.882151	MGI:1914192	DEAD box helicase 18	protein coding gene	1	-	121553835	121567980
271	Ubl3	ENSMUSG00000001687	1008.59	0.0938565	0.133756	0.701698	0.482868	0.91312	MGI:1344373	ubiquitin-like 3	protein coding gene	5	-	148504635	148552789
272	Gramd3	ENSMUSG00000001700	134.797	0.0357571	0.200958	0.177933	0.858776	0.986696	MGI:1914815	GRAM domain containing 3	protein coding gene	18	+	56400337	56503792
273	Eef1e1	ENSMUSG00000001707	39.7263	0.441145	0.320155	1.37791	0.168231	0.760971	MGI:1913393	eukaryotic translation elongation factor 1 epsilon 1	protein coding gene	13	-	38645691	38659028
274	Akt1	ENSMUSG00000001729	841.264	0.0684416	0.116273	0.588629	0.55611	0.932665	MGI:87986	thymoma viral proto-oncogene 1	protein coding gene	12	-	112653821	112674884
275	Cldn15	ENSMUSG00000001739	14.5706	-0.377735	0.556211	-0.679121	0.497061	0.916936	MGI:1913103	claudin 15	protein coding gene	5	+	136967869	136975845
276	Il16	ENSMUSG00000001741	191.919	-0.0158305	0.165054	-0.0959109	0.923591	0.993346	MGI:1270855	interleukin 16	protein coding gene	7	-	83642825	83745726
277	Tcirg1	ENSMUSG00000001750	741.705	-0.0840937	0.144537	-0.581815	0.560691	0.934507	MGI:1350931	T cell, immune regulator 1, ATPase, H+ transporting, lysosomal V0 protein A3	protein coding gene	19	-	3896050	3907133
278	Naglu	ENSMUSG00000001751	94.3628	0.100177	0.338609	0.29585	0.767345	0.974016	MGI:1351641	alpha-N-acetylglucosaminidase (Sanfilippo disease IIIB)	protein coding gene	11	+	101070090	101077672
279	Coasy	ENSMUSG00000001755	70.2997	0.142486	0.404442	0.352302	0.724612	0.967531	MGI:1918993	Coenzyme A synthase	protein coding gene	11	+	101082565	101086619
280	Smo	ENSMUSG00000001761	126.825	-0.192957	0.168631	-1.14426	0.252517	0.825287	MGI:108075	smoothened, frizzled class receptor	protein coding gene	6	+	29735503	29761365
281	Tspan33	ENSMUSG00000001763	11.5692	-0.82517	0.445505	-1.85221	0.0639953	0.58783	MGI:1919012	tetraspanin 33	protein coding gene	6	+	29694222	29718559
282	Crnkl1	ENSMUSG00000001767	198.404	0.178965	0.261833	0.683506	0.494287	0.916082	MGI:1914127	crooked neck pre-mRNA splicing factor 1	protein coding gene	2	-	145917482	145934700
283	Rin2	ENSMUSG00000001768	924.411	-0.622767	0.215739	-2.88667	0.00389347	0.201298	MGI:1921280	Ras and Rab interactor 2	protein coding gene	2	+	145771727	145887616
284	Folh1	ENSMUSG00000001773	4.73233	1.45534	1.11069	1.3103	0.190095	NA	MGI:1858193	folate hydrolase 1	protein coding gene	7	-	86718977	86775943
285	Chordc1	ENSMUSG00000001774	192.167	-0.0114545	0.263037	-0.0435469	0.965266	0.996737	MGI:1914167	cysteine and histidine-rich domain (CHORD)-containing, zinc-binding protein 1	protein coding gene	9	+	18292267	18314000
286	Rtcb	ENSMUSG00000001783	418.942	0.0622253	0.120068	0.51825	0.604284	0.945	MGI:106379	RNA 2',3'-cyclic phosphate and 5'-OH ligase	protein coding gene	10	-	85938637	85957793
287	Pwp1	ENSMUSG00000001785	111.5	0.464382	0.22311	2.0814	0.0373975	0.480152	MGI:1914735	PWP1 homolog, endonuclein	protein coding gene	10	+	85871831	85889103
288	Fbxo7	ENSMUSG00000001786	129.044	-0.298833	0.352309	-0.848213	0.396319	0.891384	MGI:1917004	F-box protein 7	protein coding gene	10	+	86021972	86051873
289	Capns1	ENSMUSG00000001794	619.791	0.0656335	0.144284	0.454889	0.649189	0.952439	MGI:88266	calpain, small subunit 1	protein coding gene	7	-	30186936	30198811
290	Lrp3	ENSMUSG00000001802	24.9571	-0.714748	0.537089	-1.33078	0.183261	0.776437	MGI:3584516	low density lipoprotein receptor-related protein 3	protein coding gene	7	-	35200027	35215498
291	Folr1	ENSMUSG00000001827	2.53115	0.968404	1.43062	0.676912	0.498461	NA	MGI:95568	folate receptor 1 (adult)	protein coding gene	7	-	101858331	101870788
292	Clpb	ENSMUSG00000001829	106.018	-0.359097	0.278842	-1.28782	0.19781	0.790316	MGI:1100517	ClpB caseinolytic peptidase B	protein coding gene	7	+	101663596	101795460
293	Septin7	ENSMUSG00000001833	832.799	0.0272919	0.0880659	0.309903	0.756634	0.973083	MGI:1335094	septin 7	protein coding gene	9	+	25252439	25308571
294	Zdhhc4	ENSMUSG00000001844	85.0637	0.0812872	0.259059	0.313778	0.753689	0.972915	MGI:1920131	zinc finger, DHHC domain containing 4	protein coding gene	5	-	143316489	143329256
295	Rac1	ENSMUSG00000001847	1490.61	-0.214841	0.111369	-1.92909	0.05372	0.545226	MGI:97845	Rac family small GTPase 1	protein coding gene	5	-	143505481	143528031
296	Nup214	ENSMUSG00000001855	387.149	-0.365403	0.355628	-1.02749	0.304192	0.853035	MGI:1095411	nucleoporin 214	protein coding gene	2	+	31974436	32053975
297	Aif1l	ENSMUSG00000001864	23.5665	0.933635	0.77567	1.20365	0.228725	0.808472	MGI:1919598	allograft inflammatory factor 1-like	protein coding gene	2	+	31950303	31973442
298	Cpa3	ENSMUSG00000001865	2.31613	1.33594	2.23361	0.59811	0.549767	NA	MGI:88479	carboxypeptidase A3, mast cell	protein coding gene	3	-	20215620	20242181
299	Ltbp1	ENSMUSG00000001870	1046.05	-0.166421	0.392872	-0.423602	0.671856	0.957269	MGI:109151	latent transforming growth factor beta binding protein 1	protein coding gene	17	+	75005568	75392512
300	Ugp2	ENSMUSG00000001891	199.355	0.276136	0.17682	1.56168	0.118364	0.694996	MGI:2183447	UDP-glucose pyrophosphorylase 2	protein coding gene	11	-	21321138	21371201
301	Kcnh6	ENSMUSG00000001901	1.47389	0	2.29313	0	1	NA	MGI:2684139	potassium voltage-gated channel, subfamily H (eag-related), member 6	protein coding gene	11	+	106008124	106034549
302	Trmt1	ENSMUSG00000001909	106.128	0.221872	0.306337	0.724275	0.468897	0.912527	MGI:1289155	tRNA methyltransferase 1	protein coding gene	8	+	84686324	84699808
303	Nacc1	ENSMUSG00000001910	578.792	0.0689212	0.139845	0.492841	0.622125	0.949144	MGI:1914080	nucleus accumbens associated 1, BEN and BTB (POZ) domain containing	protein coding gene	8	-	84670477	84687862
304	Nfix	ENSMUSG00000001911	1144.82	-0.117346	0.26871	-0.436701	0.662328	0.955143	MGI:97311	nuclear factor I/X	protein coding gene	8	-	84704712	84801238
305	Slc1a5	ENSMUSG00000001918	292.948	0.0546641	0.17379	0.31454	0.753111	0.972915	MGI:105305	solute carrier family 1 (neutral amino acid transporter), member 5	protein coding gene	7	+	16781340	16798274
306	Uba1	ENSMUSG00000001924	1331.45	0.499779	0.174942	2.85683	0.00427894	0.209536	MGI:98890	ubiquitin-like modifier activating enzyme 1	protein coding gene	X	+	20658326	20683179
12019	Gm9800	ENSMUSG00000045799	11.0453	-20.0394	4.21541	-4.75384	2e-06	0.00181943	MGI:3710580	predicted gene 9800	pseudogene	14	-	8800000	8800335
308	Siae	ENSMUSG00000001942	64.6588	0.239232	0.325266	0.735498	0.462036	0.910924	MGI:104803	sialic acid acetylesterase	protein coding gene	9	+	37613821	37648258
309	Vsig2	ENSMUSG00000001943	48.3566	-0.768665	0.421731	-1.82264	0.0683574	0.597797	MGI:1928009	V-set and immunoglobulin domain containing 2	protein coding gene	9	+	37539255	37544205
310	Esam	ENSMUSG00000001946	372.678	-0.355572	0.149228	-2.38274	0.0171844	0.350158	MGI:1916774	endothelial cell-specific adhesion molecule	protein coding gene	9	+	37528089	37538319
311	Spa17	ENSMUSG00000001948	17.4892	-0.123346	0.41786	-0.295185	0.767853	0.974016	MGI:1333778	sperm autoantigenic protein 17	protein coding gene	9	-	37603290	37613722
312	Fam50a	ENSMUSG00000001962	132.479	-0.16909	0.232774	-0.726412	0.467586	0.911902	MGI:1351626	family with sequence similarity 50, member A	protein coding gene	X	+	74313033	74320149
313	Emd	ENSMUSG00000001964	86.843	0.0225597	0.205304	0.109884	0.912501	0.992298	MGI:108117	emerin	protein coding gene	X	+	74254687	74261548
314	Taco1	ENSMUSG00000001983	25.1528	0.166312	0.356889	0.466006	0.641212	0.951308	MGI:1917457	translational activator of mitochondrially encoded cytochrome c oxidase I	protein coding gene	11	+	106066061	106073612
315	Grik3	ENSMUSG00000001985	8.98966	-0.619327	0.806391	-0.768023	0.442474	0.903883	MGI:95816	glutamate receptor, ionotropic, kainate 3	protein coding gene	4	+	125490700	125714173
316	Gria3	ENSMUSG00000001986	115.172	0.0444314	0.193576	0.22953	0.818457	0.980948	MGI:95810	glutamate receptor, ionotropic, AMPA3 (alpha 3)	protein coding gene	X	+	41400854	41678601
317	Sipa1l2	ENSMUSG00000001995	373.87	-0.169811	0.14604	-1.16277	0.244923	0.820591	MGI:2676970	signal-induced proliferation-associated 1 like 2	protein coding gene	8	-	125418063	125569808
318	Ap4e1	ENSMUSG00000001998	217.157	0.0985702	0.170121	0.579413	0.562311	0.934507	MGI:1336993	adaptor-related protein complex AP-4, epsilon 1	protein coding gene	2	+	127008717	127067909
319	Blvra	ENSMUSG00000001999	79	-0.182645	0.202954	-0.899935	0.368155	0.884278	MGI:88170	biliverdin reductase A	protein coding gene	2	+	127070665	127097084
320	Pdzd4	ENSMUSG00000002006	31.0588	-0.0318305	0.339098	-0.093868	0.925214	0.993363	MGI:2443483	PDZ domain containing 4	protein coding gene	X	-	73793359	73824969
321	Srpk3	ENSMUSG00000002007	6.33353	0.385146	0.947517	0.40648	0.68439	NA	MGI:1891338	serine/arginine-rich protein specific kinase 3	protein coding gene	X	+	73774405	73778925
322	Idh3g	ENSMUSG00000002010	134.402	0.57157	0.360054	1.58746	0.112409	0.685056	MGI:1099463	isocitrate dehydrogenase 3 (NAD+), gamma	protein coding gene	X	-	73778963	73786897
323	Pnck	ENSMUSG00000002012	2.19197	-0.655954	1.33666	-0.490742	0.623609	NA	MGI:1347357	pregnancy upregulated non-ubiquitously expressed CaM kinase	protein coding gene	X	-	73655994	73660117
324	Ssr4	ENSMUSG00000002014	199.867	0.173166	0.166955	1.0372	0.299641	0.851427	MGI:1099464	signal sequence receptor, delta	protein coding gene	X	+	73787028	73790830
325	Bcap31	ENSMUSG00000002015	193.463	0.199215	0.121277	1.64264	0.100458	0.664248	MGI:1350933	B cell receptor associated protein 31	protein coding gene	X	-	73686178	73716175
326	Fam98a	ENSMUSG00000002017	90.0438	0.023881	0.303668	0.0786417	0.937318	0.994927	MGI:1919972	family with sequence similarity 98, member A	protein coding gene	17	-	75537086	75551946
327	Ltbp2	ENSMUSG00000002020	654.249	0.0990578	0.166808	0.593844	0.552616	0.932512	MGI:99502	latent transforming growth factor beta binding protein 2	protein coding gene	12	-	84783212	84876532
328	Kmt2a	ENSMUSG00000002028	1437.83	0.130839	0.254484	0.514135	0.607158	0.945098	MGI:96995	lysine (K)-specific methyltransferase 2A	protein coding gene	9	-	44803355	44881296
329	Ift46	ENSMUSG00000002031	141.443	-0.0101572	0.210662	-0.0482155	0.961544	0.996737	MGI:1923818	intraflagellar transport 46	protein coding gene	9	+	44770456	44792714
330	Tmem25	ENSMUSG00000002032	4.29382	-3.462	1.37863	-2.5112	0.0120322	NA	MGI:1918937	transmembrane protein 25	protein coding gene	9	-	44793769	44799307
331	Cd3g	ENSMUSG00000002033	68.2405	0.38868	0.268128	1.44961	0.147168	0.736657	MGI:88333	CD3 antigen, gamma polypeptide	protein coding gene	9	-	44969572	44980431
332	Trappc6a	ENSMUSG00000002043	21.7601	-0.419343	0.439802	-0.953481	0.340347	0.870082	MGI:1914341	trafficking protein particle complex 6A	protein coding gene	7	+	19508665	19516145
333	Supt6	ENSMUSG00000002052	942.911	-0.103109	0.0854712	-1.20636	0.227679	0.807576	MGI:107726	SPT6, histone chaperone and transcription elongation factor	protein coding gene	11	-	78206749	78245972
334	Spag5	ENSMUSG00000002055	65.8465	0.134664	0.382584	0.351986	0.724849	0.967531	MGI:1927470	sperm associated antigen 5	protein coding gene	11	+	78301529	78322457
335	Foxn1	ENSMUSG00000002057	0.627303	-1.44996	3.09374	-0.468678	0.6393	NA	MGI:102949	forkhead box N1	protein coding gene	11	-	78357577	78386558
336	Unc119	ENSMUSG00000002058	38.211	-0.147719	0.369001	-0.400321	0.68892	0.95841	MGI:1328357	unc-119 lipid binding chaperone	protein coding gene	11	+	78343495	78349164
337	Rab34	ENSMUSG00000002059	140.139	-0.239674	0.170837	-1.40294	0.160634	0.751333	MGI:104606	RAB34, member RAS oncogene family	protein coding gene	11	+	78188430	78192193
338	Sdf2	ENSMUSG00000002064	59.1966	0.265916	0.329718	0.806495	0.419958	0.898331	MGI:108019	stromal cell derived factor 2	protein coding gene	11	+	78245746	78255496
339	Ccne1	ENSMUSG00000002068	47.7576	-0.152868	0.41155	-0.371443	0.710307	0.96393	MGI:88316	cyclin E1	protein coding gene	7	-	38097984	38107490
340	Hsf2bp	ENSMUSG00000002076	4.69686	0.313773	1.36765	0.229426	0.818538	NA	MGI:1921627	heat shock transcription factor 2 binding protein	protein coding gene	17	-	31944769	32034895
341	Bbc3	ENSMUSG00000002083	38.1183	0.616718	0.518318	1.18985	0.234107	0.813601	MGI:2181667	BCL2 binding component 3	protein coding gene	7	+	16308393	16318205
342	Mybpc3	ENSMUSG00000002100	46.0716	-0.151842	0.299016	-0.507805	0.61159	0.945879	MGI:102844	myosin binding protein C, cardiac	protein coding gene	2	+	91118144	91136516
343	Psmc3	ENSMUSG00000002102	514.347	0.155459	0.124654	1.24712	0.212352	0.796091	MGI:1098754	proteasome (prosome, macropain) 26S subunit, ATPase 3	protein coding gene	2	+	91054016	91059438
344	Acp2	ENSMUSG00000002103	343.228	0.0721611	0.156112	0.46224	0.643909	0.952206	MGI:87882	acid phosphatase 2, lysosomal	protein coding gene	2	+	91202885	91214098
345	Rapsn	ENSMUSG00000002104	4.28561	0.441086	0.883328	0.499346	0.617536	NA	MGI:99422	receptor-associated protein of the synapse	protein coding gene	2	+	91035620	91045729
346	Slc39a13	ENSMUSG00000002105	107.439	0.274938	0.243082	1.13105	0.258033	0.827371	MGI:1915677	solute carrier family 39 (metal ion transporter), member 13	protein coding gene	2	-	91061791	91070417
347	Celf2	ENSMUSG00000002107	651.688	0.146657	0.205252	0.714522	0.474904	0.912594	MGI:1338822	CUGBP, Elav-like family member 2	protein coding gene	2	-	6539694	7396341
348	Nr1h3	ENSMUSG00000002108	175.254	0.0413128	0.37619	0.109819	0.912553	0.992298	MGI:1352462	nuclear receptor subfamily 1, group H, member 3	protein coding gene	2	-	91184061	91202829
349	Ddb2	ENSMUSG00000002109	29.0013	-0.499398	0.373094	-1.33853	0.180723	0.776437	MGI:1355314	damage specific DNA binding protein 2	protein coding gene	2	-	91211572	91236982
350	Spi1	ENSMUSG00000002111	431.988	0.0656972	0.201185	0.326552	0.744007	0.971054	MGI:98282	spleen focus forming virus (SFFV) proviral integration oncogene	protein coding gene	2	+	91082390	91115756
351	Sf3a1	ENSMUSG00000002129	460.643	0.136675	0.273453	0.499809	0.617209	0.947477	MGI:1914715	splicing factor 3a, subunit 1	protein coding gene	11	+	4160354	4182541
352	Stat6	ENSMUSG00000002147	582.157	0.107199	0.159408	0.672481	0.501277	0.918308	MGI:103034	signal transducer and activator of transcription 6	protein coding gene	10	+	127642986	127660957
353	Clgn	ENSMUSG00000002190	0.602299	-2.01252	4.23445	-0.475272	0.634593	NA	MGI:107472	calmegin	protein coding gene	8	+	83389867	83428552
354	Napsa	ENSMUSG00000002204	308.698	0.170065	0.217997	0.780124	0.435318	0.90369	MGI:109365	napsin A aspartic peptidase	protein coding gene	7	+	44572445	44586846
355	Vrk3	ENSMUSG00000002205	176.622	-0.0790619	0.210436	-0.375704	0.707137	0.963222	MGI:2182465	vaccinia related kinase 3	protein coding gene	7	+	44748629	44777515
356	Smg9	ENSMUSG00000002210	116.289	-0.258528	0.230002	-1.12403	0.261002	0.829612	MGI:1919247	smg-9 homolog, nonsense mediated mRNA decay factor (C. elegans)	protein coding gene	7	+	24399619	24422778
357	Paxip1	ENSMUSG00000002221	227.552	-0.156152	0.344591	-0.453151	0.65044	0.952546	MGI:1890430	PAX interacting (with transcription-activation domain) protein 1	protein coding gene	5	-	27740080	27791672
358	Rmnd5a	ENSMUSG00000002222	241.036	-0.219636	0.282563	-0.777299	0.436983	0.903883	MGI:1915727	required for meiotic nuclear division 5 homolog A	protein coding gene	6	-	71388634	71440637
359	Mov10	ENSMUSG00000002227	434.654	-0.0439142	0.258124	-0.170128	0.864909	0.986866	MGI:97054	Mov10 RISC complex RNA helicase	protein coding gene	3	-	104794836	104818563
360	Ppm1j	ENSMUSG00000002228	21.462	0.904443	0.675883	1.33817	0.180842	0.776437	MGI:1919137	protein phosphatase 1J	protein coding gene	3	+	104781056	104786018
361	Rhoc	ENSMUSG00000002233	448.065	0.340599	0.17228	1.977	0.0480412	0.525829	MGI:106028	ras homolog family member C	protein coding gene	3	+	104789034	104794459
362	Tead3	ENSMUSG00000002249	152.186	0.787748	0.62743	1.25552	0.209291	0.795871	MGI:109241	TEA domain family member 3	protein coding gene	17	-	28331671	28350805
363	Ppard	ENSMUSG00000002250	190.599	0.161694	0.219021	0.738259	0.460357	0.910747	MGI:101884	peroxisome proliferator activator receptor delta	protein coding gene	17	+	28232754	28301469
364	Def6	ENSMUSG00000002257	117.857	-0.022986	0.336255	-0.0683588	0.9455	0.995736	MGI:1346328	differentially expressed in FDCP 6	protein coding gene	17	+	28207778	28228608
365	Peg3	ENSMUSG00000002265	220.117	-0.172042	0.221169	-0.777878	0.436641	0.903883	MGI:104748	paternally expressed 3	protein coding gene	7	-	6703892	6730431
366	Zim1	ENSMUSG00000002266	2.2995	-0.154489	1.61569	-0.0956176	0.923824	NA	MGI:1341879	zinc finger, imprinted 1	protein coding gene	7	-	6674444	6696540
367	Metrn	ENSMUSG00000002274	28.1959	0.465179	0.444394	1.04677	0.295205	0.849466	MGI:1917333	meteorin, glial cell differentiation regulator	protein coding gene	17	-	25794571	25797045
368	Lmf1	ENSMUSG00000002279	72.5669	-0.0856571	0.255976	-0.334629	0.737905	0.970169	MGI:1923733	lipase maturation factor 1	protein coding gene	17	+	25579174	25662831
369	Ciao3	ENSMUSG00000002280	69.263	0.0419488	0.367932	0.114012	0.909228	0.992016	MGI:1914813	cytosolic iron-sulfur assembly component 3	protein coding gene	17	+	25773776	25783332
370	Angptl4	ENSMUSG00000002289	422.195	-0.0463627	0.158844	-0.291876	0.770381	0.974016	MGI:1888999	angiopoietin-like 4	protein coding gene	17	-	33774900	33781575
371	Dbf4	ENSMUSG00000002297	114.672	-0.12508	0.213056	-0.587074	0.557154	0.932665	MGI:1351328	DBF4 zinc finger	protein coding gene	5	-	8396973	8422716
372	Daxx	ENSMUSG00000002307	1314.63	0.325484	0.15771	2.06382	0.0390352	0.487854	MGI:1197015	Fas death domain-associated protein	protein coding gene	17	+	33909414	33915590
373	Cd320	ENSMUSG00000002308	13.5255	-0.702706	0.701186	-1.00217	0.316262	0.85979	MGI:1860083	CD320 antigen	protein coding gene	17	+	33843091	33849774
374	Ipo4	ENSMUSG00000002319	201.426	0.0127819	0.372063	0.0343541	0.972595	0.998302	MGI:1923001	importin 4	protein coding gene	14	-	55625400	55635868
375	Tm9sf1	ENSMUSG00000002320	273.425	0.0360898	0.179805	0.200716	0.84092	0.983768	MGI:1921390	transmembrane 9 superfamily member 1	protein coding gene	14	-	55635965	55643806
376	Rec8	ENSMUSG00000002324	11.4409	-0.411048	1.02111	-0.402551	0.687278	0.958335	MGI:1929645	REC8 meiotic recombination protein	protein coding gene	14	+	55618037	55625395
377	Irf9	ENSMUSG00000002325	674.933	0.248406	0.148199	1.67616	0.093706	0.652574	MGI:107587	interferon regulatory factor 9	protein coding gene	14	+	55603985	55610030
378	Gmpr2	ENSMUSG00000002326	65.4681	0.46816	0.329554	1.42058	0.155438	0.745963	MGI:1917903	guanosine monophosphate reductase 2	protein coding gene	14	+	55671941	55679200
379	Mdp1	ENSMUSG00000002329	63.0661	-0.00681081	0.28213	-0.0241407	0.98074	0.998342	MGI:1915131	magnesium-dependent phosphatase 1	protein coding gene	14	-	55657889	55660451
380	Dhrs1	ENSMUSG00000002332	97.4355	0.0194074	0.270715	0.0716896	0.942849	0.995736	MGI:1196314	dehydrogenase/reductase (SDR family) member 1	protein coding gene	14	-	55739020	55745684
381	Ncan	ENSMUSG00000002341	3.15618	0.269563	1.28369	0.20999	0.833676	NA	MGI:104694	neurocan	protein coding gene	8	-	70093085	70120863
382	Tmem161a	ENSMUSG00000002342	70.9581	0.529217	0.430783	1.2285	0.219259	0.803443	MGI:2384577	transmembrane protein 161A	protein coding gene	8	+	70172356	70183681
383	Armc6	ENSMUSG00000002343	19.589	-0.25393	0.540984	-0.469385	0.638794	0.95123	MGI:1924063	armadillo repeat containing 6	protein coding gene	8	-	70220172	70234446
384	Borcs8	ENSMUSG00000002345	53.8766	0.34682	0.257032	1.34933	0.177232	0.772165	MGI:1919618	BLOC-1 related complex subunit 8	protein coding gene	8	+	70139499	70147319
385	Slc25a42	ENSMUSG00000002346	41.7721	-0.251991	0.372521	-0.676448	0.498756	0.917921	MGI:1920345	solute carrier family 25, member 42	protein coding gene	8	-	70184340	70212281
386	Snx9	ENSMUSG00000002365	443.297	0.28968	0.131123	2.20922	0.0271593	0.424931	MGI:1913866	sorting nexin 9	protein coding gene	17	+	5841329	5931954
387	Ranbp3	ENSMUSG00000002372	217.132	-0.0582502	0.20327	-0.286566	0.774445	0.974016	MGI:1919060	RAN binding protein 3	protein coding gene	17	+	56673294	56711764
388	Ndufa11	ENSMUSG00000002379	86.4584	0.543271	0.23435	2.3182	0.0204382	0.3839	MGI:1917125	NADH:ubiquinone oxidoreductase subunit A11	protein coding gene	17	+	56717767	56722141
389	Bmp8b	ENSMUSG00000002384	2.24714	-0.0396524	1.5243	-0.0260135	0.979247	NA	MGI:107335	bone morphogenetic protein 8b	protein coding gene	4	+	123104308	123126094
9705	Kcnh3	ENSMUSG00000037579	68.2484	-5.78268	1.22311	-4.72783	2.27e-06	0.00189706	MGI:1341723	potassium voltage-gated channel, subfamily H (eag-related), member 3	protein coding gene	15	+	99224861	99242817
391	Use1	ENSMUSG00000002395	167.601	0.0333844	0.183937	0.181499	0.855976	0.986472	MGI:1914273	unconventional SNARE in the ER 1 homolog (S. cerevisiae)	protein coding gene	8	+	71366848	71369732
392	Ocel1	ENSMUSG00000002396	61.0801	0.149969	0.455622	0.329152	0.742041	0.970878	MGI:1924340	occludin/ELL domain containing 1	protein coding gene	8	+	71371298	71373689
393	Dyrk1b	ENSMUSG00000002409	63.2982	-0.154949	0.221597	-0.699239	0.484403	0.913735	MGI:1330302	dual-specificity tyrosine-(Y)-phosphorylation regulated kinase 1b	protein coding gene	7	+	28179469	28187294
394	Braf	ENSMUSG00000002413	400.639	0.235293	0.171417	1.37264	0.169865	0.764969	MGI:88190	Braf transforming gene	protein coding gene	6	-	39603237	39725463
395	Ndufb2	ENSMUSG00000002416	54.0332	0.161562	0.30413	0.531228	0.595261	0.942351	MGI:1915448	NADH:ubiquinone oxidoreductase subunit B2	protein coding gene	6	+	39592565	39599843
396	Hltf	ENSMUSG00000002428	182.049	-0.250937	0.245688	-1.02137	0.307081	0.853543	MGI:1196437	helicase-like transcription factor	protein coding gene	3	+	20057811	20118490
397	Prpf6	ENSMUSG00000002455	322.609	-0.299501	0.248753	-1.20401	0.228587	0.808208	MGI:1922946	pre-mRNA splicing factor 6	protein coding gene	2	+	181601319	181655661
398	Rgs19	ENSMUSG00000002458	145.27	0.18425	0.265392	0.694256	0.487522	0.913735	MGI:1915153	regulator of G-protein signaling 19	protein coding gene	2	-	181688419	181693977
399	Rgs20	ENSMUSG00000002459	1.79494	0.560328	1.91554	0.292517	0.769891	NA	MGI:1929866	regulator of G-protein signaling 20	protein coding gene	1	-	4909576	5070285
400	Abhd3	ENSMUSG00000002475	10.3233	-0.397048	0.544217	-0.729576	0.465649	0.911527	MGI:2147183	abhydrolase domain containing 3	protein coding gene	18	-	10644411	10706783
401	Snrpd1	ENSMUSG00000002477	102.158	-0.492891	0.174124	-2.8307	0.00464469	0.216579	MGI:98344	small nuclear ribonucleoprotein D1	protein coding gene	18	+	10617796	10628230
402	Tchp	ENSMUSG00000002486	74.2559	-0.297021	0.372979	-0.796347	0.42583	0.900717	MGI:1925082	trichoplein, keratin filament binding	protein coding gene	5	+	114707779	114722327
403	Tiam1	ENSMUSG00000002489	440.575	0.255176	0.637959	0.399988	0.689166	0.95841	MGI:103306	T cell lymphoma invasion and metastasis 1	protein coding gene	16	-	89787111	90143769
404	Tsc2	ENSMUSG00000002496	614.808	-0.0664411	0.135645	-0.489816	0.624264	0.949584	MGI:102548	TSC complex subunit 2	protein coding gene	17	-	24595816	24632630
405	Rpl3l	ENSMUSG00000002500	3.38392	1.28119	1.11747	1.14651	0.251583	NA	MGI:1913461	ribosomal protein L3-like	protein coding gene	17	+	24727826	24736143
406	Slc9a3r2	ENSMUSG00000002504	532.229	0.124532	0.125584	0.991623	0.321381	0.862821	MGI:1890662	solute carrier family 9 (sodium/hydrogen exchanger), member 3 regulator 2	protein coding gene	17	-	24639281	24650305
407	Puf60	ENSMUSG00000002524	369.838	0.0731407	0.149678	0.488654	0.625086	0.949682	MGI:1915209	poly-U binding splicing factor 60	protein coding gene	15	-	76070182	76080924
408	Golga2	ENSMUSG00000002546	505.953	0.0451853	0.191232	0.236285	0.813211	0.980621	MGI:2139395	golgi autoantigen, golgin subfamily a, 2	protein coding gene	2	+	32288287	32307913
409	Uck1	ENSMUSG00000002550	82.181	0.115647	0.20909	0.553098	0.580196	0.938632	MGI:98904	uridine-cytidine kinase 1	protein coding gene	2	-	32255002	32260105
410	Scin	ENSMUSG00000002565	7.41628	0.157287	0.920897	0.170797	0.864383	0.986696	MGI:1306794	scinderin	protein coding gene	12	-	40059769	40134228
411	Ikzf4	ENSMUSG00000002578	91.5359	-0.616126	0.536048	-1.14938	0.250397	0.825287	MGI:1343139	IKAROS family zinc finger 4	protein coding gene	10	-	128630843	128669358
412	Mien1	ENSMUSG00000002580	38.2084	0.01562	0.261028	0.0598404	0.952283	0.996208	MGI:1913678	migration and invasion enhancer 1	protein coding gene	11	-	98437708	98438991
413	Pon1	ENSMUSG00000002588	19.9287	0.529049	0.581461	0.909862	0.362895	0.880661	MGI:103295	paraoxonase 1	protein coding gene	6	-	5168090	5193946
414	Axl	ENSMUSG00000002602	1684.82	-0.0303561	0.143871	-0.210995	0.832891	0.982307	MGI:1347244	AXL receptor tyrosine kinase	protein coding gene	7	-	25757273	25788705
415	Tgfb1	ENSMUSG00000002603	639.917	-0.298145	0.325506	-0.915944	0.359696	0.878456	MGI:98725	transforming growth factor, beta 1	protein coding gene	7	+	25687002	25705077
416	Ccdc97	ENSMUSG00000002608	187.028	-0.0298863	0.252527	-0.118349	0.905791	0.991505	MGI:1196455	coiled-coil domain containing 97	protein coding gene	7	-	25711112	25719035
417	Zfp40	ENSMUSG00000002617	47.2183	-0.363916	0.458554	-0.793616	0.427419	0.901167	MGI:99185	zinc finger protein 40	protein coding gene	17	-	23173869	23193252
418	Akap8l	ENSMUSG00000002625	200.025	-0.664756	0.266877	-2.49087	0.012743	0.326492	MGI:1860606	A kinase (PRKA) anchor protein 8-like	protein coding gene	17	-	32321424	32350607
419	Shh	ENSMUSG00000002633	10.2314	-0.545897	0.660988	-0.825881	0.408872	0.893716	MGI:98297	sonic hedgehog	protein coding gene	5	-	28456840	28467101
420	Pdcd2l	ENSMUSG00000002635	41.8916	-0.360149	0.485539	-0.74175	0.458239	0.910276	MGI:1915329	programmed cell death 2-like	protein coding gene	7	-	34184499	34196661
421	Gtf2f1	ENSMUSG00000002658	270.286	-0.0107934	0.0915439	-0.117904	0.906144	0.991505	MGI:1923848	general transcription factor IIF, polypeptide 1	protein coding gene	17	-	57003405	57011288
422	Clpp	ENSMUSG00000002660	54.0384	0.201163	0.280329	0.717595	0.473007	0.912594	MGI:1858213	caseinolytic mitochondrial matrix peptidase proteolytic subunit	protein coding gene	17	+	56990305	56996188
423	Alkbh7	ENSMUSG00000002661	8.18446	-0.0361336	0.572384	-0.0631282	0.949664	0.995736	MGI:1913650	alkB homolog 7	protein coding gene	17	+	56997339	56999322
424	Dennd1c	ENSMUSG00000002668	202.189	-0.47153	0.235887	-1.99896	0.0456122	0.514617	MGI:1918035	DENN/MADD domain containing 1C	protein coding gene	17	-	57066051	57078529
425	Med6	ENSMUSG00000002679	41.7708	-0.0839514	0.288388	-0.291106	0.77097	0.974016	MGI:1917042	mediator complex subunit 6	protein coding gene	12	-	81573557	81595008
426	Prkd1	ENSMUSG00000002688	63.8113	-0.0329937	0.276181	-0.119464	0.904908	0.991505	MGI:99879	protein kinase D1	protein coding gene	12	-	50341231	50649098
427	Lcp2	ENSMUSG00000002699	833.593	1.11576	1.16159	0.960541	0.336783	0.868479	MGI:1321402	lymphocyte cytosolic protein 2	protein coding gene	11	+	34046928	34092281
428	Cse1l	ENSMUSG00000002718	216.728	0.35678	0.24068	1.48238	0.138239	0.724235	MGI:1339951	chromosome segregation 1-like (S. cerevisiae)	protein coding gene	2	+	166906041	166946389
429	Naa20	ENSMUSG00000002728	151.958	-0.113517	0.266513	-0.425935	0.670155	0.956891	MGI:1915127	N(alpha)-acetyltransferase 20, NatB catalytic subunit	protein coding gene	2	+	145902099	145916425
430	Prkra	ENSMUSG00000002731	34.0009	-0.00457791	0.291493	-0.015705	0.98747	0.999595	MGI:1344375	protein kinase, interferon inducible double stranded RNA dependent activator	protein coding gene	2	-	76629898	76648015
431	Fkbp7	ENSMUSG00000002732	47.7625	0.0991305	0.219505	0.451609	0.651551	0.953093	MGI:1336879	FK506 binding protein 7	protein coding gene	2	-	76663034	76673098
432	Plekha3	ENSMUSG00000002733	175.844	0.169062	0.194737	0.868153	0.385311	0.887574	MGI:1932515	pleckstrin homology domain-containing, family A (phosphoinositide binding specific) member 3	protein coding gene	2	+	76675281	76696828
433	Ykt6	ENSMUSG00000002741	242.025	0.110682	0.123859	0.893612	0.37153	0.884305	MGI:1927550	YKT6 v-SNARE homolog (S. cerevisiae)	protein coding gene	11	+	5955758	5967780
434	Baz1b	ENSMUSG00000002748	1279.27	-0.029594	0.092999	-0.318218	0.75032	0.972607	MGI:1353499	bromodomain adjacent to zinc finger domain, 1B	protein coding gene	5	+	135187323	135246131
435	Pex6	ENSMUSG00000002763	95.4661	-0.529875	0.268455	-1.97379	0.0484052	0.526666	MGI:2385054	peroxisomal biogenesis factor 6	protein coding gene	17	+	46711476	46725543
436	Mrpl2	ENSMUSG00000002767	56.8433	0.400203	0.211423	1.8929	0.0583714	0.567654	MGI:1351622	mitochondrial ribosomal protein L2	protein coding gene	17	+	46646229	46650139
437	Mea1	ENSMUSG00000002768	137.582	0.0107808	0.247363	0.0435831	0.965237	0.996737	MGI:96957	male enhanced antigen 1	protein coding gene	17	+	46678793	46683111
438	Gnmt	ENSMUSG00000002769	3.2595	0.395612	1.76413	0.224253	0.82256	NA	MGI:1202304	glycine N-methyltransferase	protein coding gene	17	-	46725664	46729168
439	Grin2d	ENSMUSG00000002771	13.6945	-0.292301	0.510899	-0.572131	0.567234	0.935234	MGI:95823	glutamate receptor, ionotropic, NMDA2D (epsilon 4)	protein coding gene	7	-	45831883	45871194
440	Kdelr1	ENSMUSG00000002778	157.123	0.0557951	0.147546	0.378154	0.705316	0.962788	MGI:1915387	KDEL (Lys-Asp-Glu-Leu) endoplasmic reticulum protein retention receptor 1	protein coding gene	7	+	45872840	45883726
441	Tmem143	ENSMUSG00000002781	39.8242	0.117249	0.682416	0.171815	0.863583	0.986696	MGI:1917459	transmembrane protein 143	protein coding gene	7	+	45896991	45917413
442	Pdxk-ps	ENSMUSG00000002791	0.716781	0.828905	3.59813	0.230371	0.817804	NA	MGI:1933201	pyridoxal (pyridoxine, vitamin B6) kinase, pseudogene	pseudogene	17	-	32076083	32091423
443	Ggct	ENSMUSG00000002797	102.415	0.266278	0.290652	0.916138	0.359594	0.878456	MGI:95700	gamma-glutamyl cyclotransferase	protein coding gene	6	-	54985095	54992960
444	Jag2	ENSMUSG00000002799	88.3201	0.0297146	0.446581	0.066538	0.94695	0.995736	MGI:1098270	jagged 2	protein coding gene	12	-	112907819	112929776
445	Btbd6	ENSMUSG00000002803	33.0488	-0.158618	0.543555	-0.291815	0.770428	0.974016	MGI:3026623	BTB (POZ) domain containing 6	protein coding gene	12	+	112976482	112978945
446	Nudt14	ENSMUSG00000002804	27.5489	0.906137	0.456876	1.98333	0.0473303	0.523847	MGI:1913424	nudix (nucleoside diphosphate linked moiety X)-type motif 14	protein coding gene	12	-	112934291	112942124
447	Epdr1	ENSMUSG00000002808	23.3417	1.38688	0.656349	2.11302	0.0345989	0.468532	MGI:2145369	ependymin related protein 1 (zebrafish)	protein coding gene	13	-	19591708	19619830
448	Flii	ENSMUSG00000002812	839.744	-0.170561	0.18408	-0.926556	0.354157	0.87641	MGI:1342286	flightless I actin binding protein	protein coding gene	11	-	60714143	60727263
449	Top3a	ENSMUSG00000002814	94.0519	-0.179453	0.297164	-0.603886	0.545919	0.930808	MGI:1197527	topoisomerase (DNA) III alpha	protein coding gene	11	-	60740058	60777365
450	Atg4d	ENSMUSG00000002820	112.856	-0.139683	0.290994	-0.480019	0.631214	0.950201	MGI:2444308	autophagy related 4D, cysteine peptidase	protein coding gene	9	+	21265205	21274837
451	Qtrt1	ENSMUSG00000002825	22.7881	-0.460241	0.471697	-0.975714	0.329206	0.865638	MGI:1931441	queuine tRNA-ribosyltransferase catalytic subunit 1	protein coding gene	9	+	21411837	21420274
452	Plin4	ENSMUSG00000002831	98.6957	-0.02902	0.270223	-0.107393	0.914477	0.992298	MGI:1929709	perilipin 4	protein coding gene	17	-	56100591	56109803
453	Hdgfl2	ENSMUSG00000002833	244.454	-0.0713879	0.317889	-0.224568	0.822315	0.981234	MGI:1194492	HDGF like 2	protein coding gene	17	+	56079634	56100607
454	Chaf1a	ENSMUSG00000002835	108.671	-0.00878606	0.333241	-0.0263654	0.978966	0.998332	MGI:1351331	chromatin assembly factor 1, subunit A (p150)	protein coding gene	17	+	56040416	56068026
455	Adprh	ENSMUSG00000002844	177.296	0.325576	0.307457	1.05893	0.289631	0.846079	MGI:1098234	ADP-ribosylarginine hydrolase	protein coding gene	16	-	38445399	38452689
456	Tmem39a	ENSMUSG00000002845	97.9909	0.166264	0.407631	0.407878	0.683363	0.958335	MGI:1915096	transmembrane protein 39a	protein coding gene	16	+	38558698	38592162
457	Timmdc1	ENSMUSG00000002846	61.8742	-0.187863	0.254712	-0.737547	0.46079	0.910747	MGI:1922139	translocase of inner mitochondrial membrane domain containing 1	protein coding gene	16	-	38498347	38522663
458	Pla1a	ENSMUSG00000002847	88.9937	0.870953	0.398906	2.18336	0.0290096	0.437132	MGI:1934677	phospholipase A1 member A	protein coding gene	16	-	38396117	38433145
459	Mcm2	ENSMUSG00000002870	197.389	0.0314243	0.412374	0.0762034	0.939257	0.995277	MGI:105380	minichromosome maintenance complex component 2	protein coding gene	6	-	88883474	88898780
460	Tpra1	ENSMUSG00000002871	90.429	-0.666118	0.499879	-1.33256	0.182677	0.776437	MGI:1345190	transmembrane protein, adipocyte asscociated 1	protein coding gene	6	+	88902251	88912238
461	Nab1	ENSMUSG00000002881	619.389	-0.052422	0.0788855	-0.664533	0.506349	0.919665	MGI:107564	Ngfi-A binding protein 1	protein coding gene	1	-	52457294	52500679
462	Adgre5	ENSMUSG00000002885	1009.16	0.100561	0.221156	0.454707	0.64932	0.952504	MGI:1347095	adhesion G protein-coupled receptor E5	protein coding gene	8	-	83723245	83741311
463	Il17ra	ENSMUSG00000002897	609.5	0.399285	0.233292	1.71152	0.0869849	0.644663	MGI:107399	interleukin 17 receptor A	protein coding gene	6	+	120463181	120483731
464	Lamb1	ENSMUSG00000002900	949.04	0.118222	0.170995	0.691379	0.489327	0.914126	MGI:96743	laminin B1	protein coding gene	12	+	31265234	31329644
465	Kcnn1	ENSMUSG00000002908	3.05188	-0.630765	1.44432	-0.436721	0.662314	NA	MGI:1933993	potassium intermediate/small conductance calcium-activated channel, subfamily N, member 1	protein coding gene	8	-	70842049	70863258
466	Arrdc2	ENSMUSG00000002910	52.6348	-0.0162469	0.406708	-0.0399473	0.968135	0.997061	MGI:1918057	arrestin domain containing 2	protein coding gene	8	-	70835129	70839720
467	Cd36	ENSMUSG00000002944	1296.08	-0.333379	0.121028	-2.75455	0.00587731	0.237054	MGI:107899	CD36 molecule	protein coding gene	5	-	17781690	17888801
468	Map2k7	ENSMUSG00000002948	267.021	-0.515966	0.2194	-2.35171	0.0186871	0.367987	MGI:1346871	mitogen-activated protein kinase kinase 7	protein coding gene	8	+	4238740	4247897
469	Timm44	ENSMUSG00000002949	159.194	-0.336666	0.199571	-1.68695	0.0916134	0.647499	MGI:1343262	translocase of inner mitochondrial membrane 44	protein coding gene	8	-	4259731	4275905
470	Ap2a2	ENSMUSG00000002957	597.301	0.0755148	0.11682	0.64642	0.518007	0.922448	MGI:101920	adaptor-related protein complex 2, alpha 2 subunit	protein coding gene	7	+	141562180	141633011
471	Pnkp	ENSMUSG00000002963	132.74	0.0396738	0.445201	0.0891145	0.928991	0.99344	MGI:1891698	polynucleotide kinase 3'- phosphatase	protein coding gene	7	+	44857139	44862992
472	Med25	ENSMUSG00000002968	252.85	-0.182731	0.258387	-0.707196	0.479445	0.912594	MGI:1922863	mediator complex subunit 25	protein coding gene	7	-	44876765	44892705
473	Bcam	ENSMUSG00000002980	904.518	-0.148707	0.240317	-0.618796	0.536051	0.927034	MGI:1929940	basal cell adhesion molecule	protein coding gene	7	-	19756138	19770532
474	Clptm1	ENSMUSG00000002981	515.657	-0.0248812	0.206218	-0.120655	0.903964	0.991491	MGI:1927155	cleft lip and palate associated transmembrane protein 1	protein coding gene	7	-	19631580	19665030
475	Relb	ENSMUSG00000002983	238.861	0.128354	0.159057	0.806965	0.419687	0.898331	MGI:103289	avian reticuloendotheliosis viral (v-rel) oncogene related B	protein coding gene	7	-	19606217	19629438
476	Tomm40	ENSMUSG00000002984	146.12	0.0897656	0.186606	0.481043	0.630486	0.950201	MGI:1858259	translocase of outer mitochondrial membrane 40	protein coding gene	7	-	19701313	19715438
477	Apoe	ENSMUSG00000002985	2333.07	0.0924743	0.120601	0.76678	0.443213	0.904388	MGI:88057	apolipoprotein E	protein coding gene	7	-	19696109	19699188
478	Apoc2	ENSMUSG00000002992	27.0299	0.996134	0.822653	1.21088	0.225941	0.805733	MGI:88054	apolipoprotein C-II	protein coding gene	7	-	19671579	19677941
479	Hbp1	ENSMUSG00000002996	219.759	0.145724	0.158706	0.9182	0.358514	0.878188	MGI:894659	high mobility group box transcription factor 1	protein coding gene	12	-	31926452	31950530
480	Prkar2b	ENSMUSG00000002997	60.4161	0.0705022	0.348435	0.202339	0.839651	0.983682	MGI:97760	protein kinase, cAMP dependent regulatory, type II beta	protein coding gene	12	-	31958476	32061296
481	Cdkn1b	ENSMUSG00000003031	197.717	-0.136148	0.129158	-1.05412	0.291828	0.847496	MGI:104565	cyclin-dependent kinase inhibitor 1B	protein coding gene	6	+	134920401	134925513
482	Klf4	ENSMUSG00000003032	463.063	-0.361474	0.160979	-2.24547	0.0247379	0.411586	MGI:1342287	Kruppel-like factor 4 (gut)	protein coding gene	4	-	55527143	55532466
483	Ap1m1	ENSMUSG00000003033	266.508	0.180737	0.187541	0.963722	0.335185	0.868052	MGI:102776	adaptor-related protein complex AP-1, mu subunit 1	protein coding gene	8	+	72240018	72257385
484	Rab8a	ENSMUSG00000003037	366.528	0.159741	0.221241	0.722025	0.470279	0.912594	MGI:96960	RAB8A, member RAS oncogene family	protein coding gene	8	+	72161200	72181366
485	Hmgn2	ENSMUSG00000003038	459.323	0.0954517	0.100645	0.948395	0.342928	0.871176	MGI:96136	high mobility group nucleosomal binding domain 2	protein coding gene	4	-	133964739	133967991
486	Fam32a	ENSMUSG00000003039	217.542	-0.217909	0.156048	-1.39642	0.162587	0.752864	MGI:1915172	family with sequence similarity 32, member A	protein coding gene	8	+	72219730	72224418
487	Elf3	ENSMUSG00000003051	125.675	0.223798	0.202303	1.10625	0.268619	0.837011	MGI:1101781	E74-like factor 3	protein coding gene	1	-	135253574	135258472
488	Stard3nl	ENSMUSG00000003062	127.436	0.164903	0.265183	0.621848	0.534042	0.927034	MGI:1923455	STARD3 N-terminal like	protein coding gene	13	-	19357676	19395795
489	Stk11	ENSMUSG00000003068	317.258	-0.257054	0.185798	-1.38351	0.166508	0.758327	MGI:1341870	serine/threonine kinase 11	protein coding gene	10	+	80115803	80130682
490	Efna2	ENSMUSG00000003070	7.7236	-0.193012	0.801884	-0.240698	0.809789	0.980152	MGI:102707	ephrin A2	protein coding gene	10	+	80179482	80190010
491	Atp5d	ENSMUSG00000003072	250.066	0.177761	0.148986	1.19314	0.232814	0.812479	MGI:1913293	ATP synthase, H+ transporting, mitochondrial F1 complex, delta subunit	protein coding gene	10	+	80138698	80145828
492	Ppp5c	ENSMUSG00000003099	216.289	0.102044	0.196533	0.519219	0.603608	0.944959	MGI:102666	protein phosphatase 5, catalytic subunit	protein coding gene	7	-	17004640	17027914
493	Cdk12	ENSMUSG00000003119	698.006	-0.00880215	0.113047	-0.0778631	0.937937	0.994927	MGI:1098802	cyclin-dependent kinase 12	protein coding gene	11	+	98203059	98278504
494	Lipe	ENSMUSG00000003123	277.525	-0.0820804	0.22962	-0.357462	0.720746	0.966287	MGI:96790	lipase, hormone sensitive	protein coding gene	7	-	25379527	25398486
495	Pafah1b2	ENSMUSG00000003131	421.241	-0.0350559	0.162965	-0.215113	0.829679	0.981896	MGI:108415	platelet-activating factor acetylhydrolase, isoform 1b, subunit 2	protein coding gene	9	-	45965311	46012690
496	Tbc1d8	ENSMUSG00000003134	221.603	-0.477851	0.213348	-2.23977	0.0251055	0.413081	MGI:1927225	TBC1 domain family, member 8	protein coding gene	1	-	39371492	39478755
497	Cnot11	ENSMUSG00000003135	110.606	0.53491	0.268009	1.99587	0.0459485	0.516436	MGI:106580	CCR4-NOT transcription complex, subunit 11	protein coding gene	1	+	39535701	39546881
498	Slc2a3	ENSMUSG00000003153	60.9921	-0.524191	0.397372	-1.31914	0.187121	0.777976	MGI:95757	solute carrier family 2 (facilitated glucose transporter), member 3	protein coding gene	6	-	122727809	122801640
499	Foxj2	ENSMUSG00000003154	260.232	0.0618126	0.168983	0.365793	0.71452	0.96495	MGI:1926805	forkhead box J2	protein coding gene	6	+	122820184	122845366
500	Sri	ENSMUSG00000003161	286.648	0.360573	0.162663	2.21669	0.0266444	0.421523	MGI:98419	sorcin	protein coding gene	5	+	8046078	8069314
501	Dgcr2	ENSMUSG00000003166	296.379	-0.776335	0.294637	-2.63488	0.00841669	0.274494	MGI:892866	DiGeorge syndrome critical region gene 2	protein coding gene	16	-	17840355	17891728
502	Irf3	ENSMUSG00000003184	163.308	-0.275165	0.193462	-1.42232	0.154933	0.745934	MGI:1859179	interferon regulatory factor 3	protein coding gene	7	+	44997648	45002848
503	Bcl2l12	ENSMUSG00000003190	26.8699	-0.514176	0.411556	-1.24935	0.211538	0.796091	MGI:1922986	BCL2-like 12 (proline rich)	protein coding gene	7	-	44991222	44997638
504	Zfp959	ENSMUSG00000003198	25.2743	0.0826045	0.462774	0.178499	0.858331	0.986696	MGI:2385058	zinc finger protein 959	protein coding gene	17	+	55892093	55898928
505	Mpnd	ENSMUSG00000003199	97.128	0.289978	0.387026	0.749246	0.453709	0.908423	MGI:1915297	MPN domain containing	protein coding gene	17	+	56009201	56016790
506	Sh3gl1	ENSMUSG00000003200	206.264	0.0336086	0.134291	0.250266	0.802381	0.978769	MGI:700010	SH3-domain GRB2-like 1	protein coding gene	17	-	56016750	56036635
507	Ebi3	ENSMUSG00000003206	18.125	-0.496134	0.649771	-0.763553	0.445134	0.90527	MGI:1354171	Epstein-Barr virus induced gene 3	protein coding gene	17	+	55952640	55957022
508	Yju2	ENSMUSG00000003208	66.6497	0.42573	0.252221	1.68793	0.0914256	0.64738	MGI:1920136	YJU2 splicing factor	protein coding gene	17	+	55959187	55967951
509	Ranbp2	ENSMUSG00000003226	2043.3	0.162929	0.0958152	1.70045	0.0890457	0.644888	MGI:894323	RAN binding protein 2	protein coding gene	10	+	58446852	58494155
510	Edar	ENSMUSG00000003227	2.95378	2.24943	1.34345	1.67437	0.0940584	NA	MGI:1343498	ectodysplasin-A receptor	protein coding gene	10	-	58600789	58675654
511	Grk5	ENSMUSG00000003228	431.038	-0.335047	0.221434	-1.51308	0.130259	0.707682	MGI:109161	G protein-coupled receptor kinase 5	protein coding gene	19	+	60889749	61095968
512	Dvl3	ENSMUSG00000003233	285.995	0.00865138	0.142414	0.0607482	0.95156	0.996208	MGI:108100	dishevelled segment polarity protein 3	protein coding gene	16	+	20516982	20534010
513	Abcf3	ENSMUSG00000003234	156.358	0.291842	0.361734	0.806786	0.41979	0.898331	MGI:1351656	ATP-binding cassette, sub-family F (GCN20), member 3	protein coding gene	16	+	20548577	20561379
514	Eif2b5	ENSMUSG00000003235	201.806	0.0386871	0.16295	0.237417	0.812334	0.980621	MGI:2446176	eukaryotic translation initiation factor 2B, subunit 5 epsilon	protein coding gene	16	+	20498817	20509323
515	Cyth2	ENSMUSG00000003269	146.518	0.00180788	0.28068	0.00644108	0.994861	0.999595	MGI:1334255	cytohesin 2	protein coding gene	7	-	45806637	45814322
516	Sult2b1	ENSMUSG00000003271	3.37619	1.07417	1.27636	0.841591	0.400017	NA	MGI:1926342	sulfotransferase family, cytosolic, 2B, member 1	protein coding gene	7	-	45729981	45759672
517	Car11	ENSMUSG00000003273	7.19058	-1.46475	1.74661	-0.838627	0.401679	0.89239	MGI:1336193	carbonic anhydrase 11	protein coding gene	7	+	45699843	45704682
518	Dlgap1	ENSMUSG00000003279	4.14357	0.893444	1.33916	0.667168	0.504665	NA	MGI:1346065	DLG associated protein 1	protein coding gene	17	+	69969073	70821413
519	Plag1	ENSMUSG00000003282	16.1874	0.00340784	0.754895	0.00451432	0.996398	0.999704	MGI:1891916	pleiomorphic adenoma gene 1	protein coding gene	4	-	3900996	3938423
520	Hck	ENSMUSG00000003283	504.873	0.0908781	0.144517	0.628838	0.529455	0.925301	MGI:96052	hemopoietic cell kinase	protein coding gene	2	+	153108468	153151441
521	Mrpl4	ENSMUSG00000003299	121.773	0.30064	0.215811	1.39307	0.163598	0.753397	MGI:2137210	mitochondrial ribosomal protein L4	protein coding gene	9	+	21002738	21008839
522	Keap1	ENSMUSG00000003308	308.67	0.263812	0.30969	0.85186	0.394292	0.890904	MGI:1858732	kelch-like ECH-associated protein 1	protein coding gene	9	-	21229730	21239332
523	Ap1m2	ENSMUSG00000003309	44.6359	0.86331	0.333785	2.58643	0.00969773	0.293707	MGI:1336974	adaptor protein complex AP-1, mu 2 subunit	protein coding gene	9	-	21294615	21312349
524	Glg1	ENSMUSG00000003316	920.219	0.0958736	0.115707	0.828589	0.407337	0.893716	MGI:104967	golgi apparatus protein 1	protein coding gene	8	-	111154421	111259216
525	Atp8b3	ENSMUSG00000003341	2.56647	-1.53153	1.54667	-0.990212	0.322071	NA	MGI:1914581	ATPase, class I, type 8B, member 3	protein coding gene	10	-	80519584	80539124
526	Btbd2	ENSMUSG00000003344	81.6766	-0.354081	0.310879	-1.13897	0.254718	0.82612	MGI:1933831	BTB (POZ) domain containing 2	protein coding gene	10	-	80642623	80656494
527	Csnk1g2	ENSMUSG00000003345	346.385	-0.216349	0.176985	-1.22241	0.221551	0.804797	MGI:1920014	casein kinase 1, gamma 2	protein coding gene	10	+	80622838	80640749
528	Abhd17a	ENSMUSG00000003346	103.049	-0.169587	0.237669	-0.713541	0.475511	0.912594	MGI:106388	abhydrolase domain containing 17A	protein coding gene	10	-	80583654	80590341
529	Mob3a	ENSMUSG00000003348	224.176	0.201049	0.289623	0.694176	0.487572	0.913735	MGI:3050117	MOB kinase activator 3A	protein coding gene	10	-	80685253	80701820
530	Cacnb3	ENSMUSG00000003352	119.941	0.337917	0.39445	0.856678	0.391623	0.889079	MGI:103307	calcium channel, voltage-dependent, beta 3 subunit	protein coding gene	15	+	98630840	98644529
531	Ccdc65	ENSMUSG00000003354	13.5703	-0.0575095	0.594997	-0.096655	0.923	0.993287	MGI:2146001	coiled-coil domain containing 65	protein coding gene	15	+	98708207	98723336
532	Fkbp11	ENSMUSG00000003355	30.0345	0.396626	0.459107	0.863906	0.387639	0.888297	MGI:1913370	FK506 binding protein 11	protein coding gene	15	-	98724368	98728198
533	Ddx23	ENSMUSG00000003360	466.223	-0.190677	0.23791	-0.801466	0.422862	0.899593	MGI:1921601	DEAD box helicase 23	protein coding gene	15	-	98645379	98662928
534	Pld3	ENSMUSG00000003363	297.221	-0.0021109	0.356874	-0.00591496	0.995281	0.999595	MGI:1333782	phospholipase D family, member 3	protein coding gene	7	-	27532000	27553218
535	Grik5	ENSMUSG00000003378	51.0184	-0.471	0.506725	-0.929499	0.35263	0.875269	MGI:95818	glutamate receptor, ionotropic, kainate 5 (gamma 2)	protein coding gene	7	-	25009849	25072346
536	Cd79a	ENSMUSG00000003379	43.9972	-0.443794	0.358179	-1.23903	0.215335	0.79993	MGI:101774	CD79A antigen (immunoglobulin-associated alpha)	protein coding gene	7	+	24897497	24901858
537	Rabac1	ENSMUSG00000003380	108.782	-0.0862423	0.231056	-0.373253	0.70896	0.96393	MGI:1201692	Rab acceptor 1 (prenylated)	protein coding gene	7	-	24969750	24972728
538	Etv3	ENSMUSG00000003382	669.109	-0.257747	0.102482	-2.51505	0.0119014	0.319091	MGI:1350926	ets variant 3	protein coding gene	3	+	87525577	87540158
539	Prkcsh	ENSMUSG00000003402	306.474	0.107951	0.198934	0.542645	0.587374	0.941245	MGI:107877	protein kinase C substrate 80K-H	protein coding gene	9	+	22002988	22014245
540	Elavl3	ENSMUSG00000003410	1.1202	-3.47245	2.42625	-1.4312	0.152373	NA	MGI:109157	ELAV like RNA binding protein 3	protein coding gene	9	-	22015005	22052023
541	Rab3b	ENSMUSG00000003411	2.69241	1.26777	1.94306	0.652463	0.514103	NA	MGI:1917158	RAB3B, member RAS oncogene family	protein coding gene	4	+	108879070	108943324
542	St8sia6	ENSMUSG00000003418	41.4715	-0.207543	0.568834	-0.364856	0.715219	0.965102	MGI:2386797	ST8 alpha-N-acetyl-neuraminide alpha-2,8-sialyltransferase 6	protein coding gene	2	-	13651021	13794064
543	Fcgrt	ENSMUSG00000003420	151.454	0.177622	0.138445	1.28298	0.199498	0.7904	MGI:103017	Fc fragment of IgG receptor and transporter	protein coding gene	7	-	45092993	45103822
544	Nosip	ENSMUSG00000003421	163.922	-0.199762	0.16391	-1.21873	0.222947	0.805139	MGI:1913644	nitric oxide synthase interacting protein	protein coding gene	7	+	45062429	45078210
545	Pih1d1	ENSMUSG00000003423	65.5203	-0.0518544	0.40668	-0.127507	0.89854	0.991037	MGI:1916095	PIH1 domain containing 1	protein coding gene	7	+	45154303	45160065
546	Rps11	ENSMUSG00000003429	509.49	0.26584	0.125506	2.11815	0.034162	0.466947	MGI:1351329	ribosomal protein S11	protein coding gene	7	-	45122388	45124389
547	Supt5	ENSMUSG00000003435	638.109	-0.13974	0.0843446	-1.65677	0.0975653	0.657723	MGI:1202400	suppressor of Ty 5, DSIF elongation factor subunit	protein coding gene	7	-	28314891	28338746
548	Paf1	ENSMUSG00000003437	215.961	-0.111343	0.18274	-0.609297	0.542328	0.92972	MGI:1923988	Paf1, RNA polymerase II complex component	protein coding gene	7	+	28392996	28399383
549	Timm50	ENSMUSG00000003438	62.3547	0.376361	0.474141	0.793775	0.427326	0.901167	MGI:1913775	translocase of inner mitochondrial membrane 50	protein coding gene	7	-	28305516	28312046
550	Med29	ENSMUSG00000003444	35.7249	0.180777	0.371272	0.486914	0.626319	0.949682	MGI:1914474	mediator complex subunit 29	protein coding gene	7	-	28386146	28392708
551	Bicd1	ENSMUSG00000003452	170.284	0.34857	0.242965	1.43465	0.151387	0.740267	MGI:1101760	BICD cargo adaptor 1	protein coding gene	6	+	149408886	149563329
552	Ncstn	ENSMUSG00000003458	566.218	-0.0269492	0.0841981	-0.320069	0.748916	0.972533	MGI:1891700	nicastrin	protein coding gene	1	-	172066013	172082789
553	Pex19	ENSMUSG00000003464	150.805	-0.20376	0.207219	-0.983309	0.325455	0.864898	MGI:1334458	peroxisomal biogenesis factor 19	protein coding gene	1	+	172126755	172136493
554	Phyhip	ENSMUSG00000003469	4.11632	-0.771365	1.04495	-0.738185	0.460402	NA	MGI:1860417	phytanoyl-CoA hydroxylase interacting protein	protein coding gene	14	+	70457517	70468826
555	Crhr2	ENSMUSG00000003476	1.64109	1.03887	1.72395	0.602611	0.546767	NA	MGI:894312	corticotropin releasing hormone receptor 2	protein coding gene	6	-	55090049	55133016
556	Inmt	ENSMUSG00000003477	572.175	-0.452324	0.30813	-1.46796	0.142114	0.729307	MGI:102963	indolethylamine N-methyltransferase	protein coding gene	6	-	55170627	55174990
557	Cyp4f18	ENSMUSG00000003484	214.203	0.0970187	0.19353	0.501312	0.616152	0.947421	MGI:1919304	cytochrome P450, family 4, subfamily f, polypeptide 18	protein coding gene	8	-	71988482	72009626
558	Impdh1	ENSMUSG00000003500	247.454	-0.345373	0.24569	-1.40572	0.159806	0.750092	MGI:96567	inosine monophosphate dehydrogenase 1	protein coding gene	6	-	29200436	29216364
559	Dusp3	ENSMUSG00000003518	446.654	-0.0147279	0.267929	-0.0549694	0.956163	0.996614	MGI:1919599	dual specificity phosphatase 3 (vaccinia virus phosphatase VH1-related)	protein coding gene	11	-	101971143	101987013
560	Prodh	ENSMUSG00000003526	63.3067	-0.258359	0.384832	-0.671355	0.501994	0.918308	MGI:97770	proline dehydrogenase	protein coding gene	16	-	18071726	18089283
561	Ess2	ENSMUSG00000003527	94.2518	-0.24864	0.20189	-1.23156	0.218113	0.801676	MGI:107854	ess-2 splicing factor	protein coding gene	16	-	17900709	17911348
562	Slc25a1	ENSMUSG00000003528	113.929	0.301957	0.295401	1.02219	0.30669	0.853543	MGI:1345283	solute carrier family 25 (mitochondrial carrier, citrate transporter), member 1	protein coding gene	16	-	17925223	17928219
563	Dgcr6	ENSMUSG00000003531	45.1089	-0.151528	0.267639	-0.566168	0.571279	0.937047	MGI:1202877	DiGeorge syndrome critical region gene 6	protein coding gene	16	+	18052860	18071632
564	Ddr1	ENSMUSG00000003534	270.499	0.143213	0.222896	0.64251	0.520542	0.922773	MGI:99216	discoidin domain receptor family, member 1	protein coding gene	17	-	35681567	35704621
565	Ier3	ENSMUSG00000003541	214.838	-0.0946908	0.16654	-0.568577	0.569643	0.936545	MGI:104814	immediate early response 3	protein coding gene	17	+	35821713	35822911
566	Fosb	ENSMUSG00000003545	45.0673	0.0665987	0.414105	0.160826	0.872231	0.987851	MGI:95575	FBJ osteosarcoma oncogene B	protein coding gene	7	-	19302696	19310051
567	Klc4	ENSMUSG00000003546	61.2547	-0.328829	0.232512	-1.41425	0.15729	0.748755	MGI:1922014	kinesin light chain 4	protein coding gene	17	-	46630624	46646022
568	Ercc1	ENSMUSG00000003549	45.3554	0.646307	0.427248	1.51272	0.130351	0.707735	MGI:95412	excision repair cross-complementing rodent repair deficiency, complementation group 1	protein coding gene	7	+	19344778	19356524
569	As3mt	ENSMUSG00000003559	52.092	0.000282604	0.490438	0.000576227	0.99954	0.999974	MGI:1929882	arsenite methyltransferase	protein coding gene	19	+	46707458	46741099
570	Homer3	ENSMUSG00000003573	68.5978	-0.0725866	0.351712	-0.206381	0.836494	0.98302	MGI:1347359	homer scaffolding protein 3	protein coding gene	8	+	70282880	70294361
571	Crtc1	ENSMUSG00000003575	109.239	-1.55743	0.679353	-2.29252	0.0218758	0.395085	MGI:2142523	CREB regulated transcription coactivator 1	protein coding gene	8	-	70382355	70439579
572	Rnf215	ENSMUSG00000003581	108.044	-0.335032	0.190986	-1.75422	0.0793922	0.625238	MGI:1918923	ring finger protein 215	protein coding gene	11	+	4135202	4141172
573	Sec14l2	ENSMUSG00000003585	18.9064	0.697756	0.51511	1.35458	0.175553	0.770912	MGI:1915065	SEC14-like lipid binding 2	protein coding gene	11	-	4097039	4118729
574	Aven	ENSMUSG00000003604	49.8979	0.494086	0.584736	0.844974	0.398126	0.891964	MGI:1921518	apoptosis, caspase activation inhibitor	protein coding gene	2	+	112492883	112631253
575	Cp	ENSMUSG00000003617	1911.25	0.318717	0.134539	2.36896	0.0178381	0.35852	MGI:88476	ceruloplasmin	protein coding gene	3	+	19957054	20009145
576	Crot	ENSMUSG00000003623	386.32	-0.0208243	0.13743	-0.151527	0.87956	0.990013	MGI:1921364	carnitine O-octanoyltransferase	protein coding gene	5	-	8966033	8997146
577	Rps6ka1	ENSMUSG00000003644	372.704	-0.476037	0.505124	-0.942418	0.345979	0.872143	MGI:104558	ribosomal protein S6 kinase polypeptide 1	protein coding gene	4	-	133847290	133887797
578	Snrnp200	ENSMUSG00000003660	1121.5	0.108186	0.117839	0.918078	0.358578	0.878188	MGI:2444401	small nuclear ribonucleoprotein 200 (U5)	protein coding gene	2	+	127208386	127240451
579	Ciao1	ENSMUSG00000003662	111.805	0.532084	0.277525	1.91725	0.0552065	0.550859	MGI:1346998	cytosolic iron-sulfur protein assembly 1	protein coding gene	2	-	127240938	127247816
580	Has1	ENSMUSG00000003665	27.6166	-0.00619224	0.478895	-0.0129303	0.989683	0.999595	MGI:106590	hyaluronan synthase 1	protein coding gene	17	-	17843323	17855205
581	Taf6l	ENSMUSG00000003680	42.8039	-1.05938	0.599175	-1.76807	0.0770491	0.620404	MGI:2444957	TATA-box binding protein associated factor 6 like	protein coding gene	19	-	8774487	8786417
582	Insig2	ENSMUSG00000003721	80.9278	-0.401772	0.582733	-0.689461	0.490533	0.914473	MGI:1920249	insulin induced gene 2	protein coding gene	1	-	121304353	121332589
583	Kpna6	ENSMUSG00000003731	317.342	-0.297049	0.275287	-1.07905	0.280564	0.842031	MGI:1100836	karyopherin (importin) alpha 6	protein coding gene	4	-	129643980	129672767
584	Man1a	ENSMUSG00000003746	284.831	-0.256398	0.138403	-1.85255	0.0639464	0.58783	MGI:104677	mannosidase 1, alpha	protein coding gene	10	-	53904785	54076609
585	Itpkc	ENSMUSG00000003752	118.42	0.00384189	0.243954	0.0157484	0.987435	0.999595	MGI:2442554	inositol 1,4,5-trisphosphate 3-kinase C	protein coding gene	7	-	27207170	27228617
586	Coq8b	ENSMUSG00000003762	131.71	-0.252285	0.239533	-1.05324	0.292233	0.848244	MGI:1924139	coenzyme Q8B	protein coding gene	7	+	27233023	27257950
587	Brd8	ENSMUSG00000003778	384.296	-0.197456	0.171058	-1.15432	0.248367	0.823769	MGI:1925906	bromodomain containing 8	protein coding gene	18	-	34598615	34624601
588	Kif20a	ENSMUSG00000003779	99.3998	0.447526	0.300095	1.49128	0.135888	0.720684	MGI:1201682	kinesin family member 20A	protein coding gene	18	+	34624624	34633277
589	Farsa	ENSMUSG00000003808	156.426	0.115662	0.164902	0.701399	0.483054	0.913189	MGI:1913840	phenylalanyl-tRNA synthetase, alpha subunit	protein coding gene	8	+	84856989	84869257
590	Gcdh	ENSMUSG00000003809	45.0325	-0.228423	0.394082	-0.579633	0.562162	0.934507	MGI:104541	glutaryl-Coenzyme A dehydrogenase	protein coding gene	8	-	84886393	84893921
591	Mast2	ENSMUSG00000003810	402.462	-0.0718411	0.201887	-0.355849	0.721954	0.966577	MGI:894676	microtubule associated serine/threonine kinase 2	protein coding gene	4	-	116306762	116464183
592	Dnase2a	ENSMUSG00000003812	115.352	-0.272986	0.299797	-0.91057	0.362522	0.880557	MGI:1329019	deoxyribonuclease II alpha	protein coding gene	8	+	84908755	84911703
593	Rad23a	ENSMUSG00000003813	240.786	-0.0519973	0.175766	-0.295832	0.767358	0.974016	MGI:105126	RAD23 homolog A, nucleotide excision repair protein	protein coding gene	8	-	84834927	84840652
594	Calr	ENSMUSG00000003814	2400	0.197523	0.100047	1.97431	0.0483464	0.526666	MGI:88252	calreticulin	protein coding gene	8	-	84842088	84846931
595	Syce2	ENSMUSG00000003824	12.0006	-0.718947	0.610753	-1.17715	0.239136	0.817457	MGI:1919096	synaptonemal complex central element protein 2	protein coding gene	8	+	84872111	84887446
596	Nfat5	ENSMUSG00000003847	1207.6	0.0439305	0.122588	0.358359	0.720075	0.966287	MGI:1859333	nuclear factor of activated T cells 5	protein coding gene	8	+	107293470	107379517
597	Nob1	ENSMUSG00000003848	60.9694	0.465958	0.422303	1.10337	0.269865	0.837921	MGI:1914869	NIN1/RPN12 binding protein 1 homolog	protein coding gene	8	-	107412489	107425038
598	Nqo1	ENSMUSG00000003849	9.79074	-0.0207298	0.695859	-0.0297902	0.976234	0.998332	MGI:103187	NAD(P)H dehydrogenase, quinone 1	protein coding gene	8	-	107388225	107403205
599	Ppfia3	ENSMUSG00000003863	6.33456	0.776796	0.949631	0.817998	0.413359	NA	MGI:1924037	protein tyrosine phosphatase, receptor type, f polypeptide (PTPRF), interacting protein (liprin), alpha 3	protein coding gene	7	-	45339126	45367019
600	Gys1	ENSMUSG00000003865	118.604	-0.0361199	0.207285	-0.174253	0.861667	0.986696	MGI:101805	glycogen synthase 1, muscle	protein coding gene	7	+	45434844	45456619
601	Ruvbl2	ENSMUSG00000003868	131.319	0.524018	0.431475	1.21448	0.224565	0.805733	MGI:1342299	RuvB-like protein 2	protein coding gene	7	-	45421896	45436171
602	Bax	ENSMUSG00000003873	135.027	-0.0705421	0.244936	-0.288002	0.773346	0.974016	MGI:99702	BCL2-associated X protein	protein coding gene	7	-	45461697	45466898
603	Il7r	ENSMUSG00000003882	205.506	0.576352	0.222193	2.59393	0.00948865	0.291389	MGI:96562	interleukin 7 receptor	protein coding gene	15	-	9506159	9529941
604	Tfam	ENSMUSG00000003923	101.531	0.197965	0.27694	0.714829	0.474715	0.912594	MGI:107810	transcription factor A, mitochondrial	protein coding gene	10	-	71225464	71238280
605	Zfp81	ENSMUSG00000003929	51.5164	0.235637	0.467255	0.504302	0.614049	0.947421	MGI:1890752	zinc finger protein 81	protein coding gene	17	-	33329342	33358878
606	Efnb3	ENSMUSG00000003934	1.73463	-0.425127	1.64331	-0.258701	0.795866	NA	MGI:109196	ephrin B3	protein coding gene	11	-	69554092	69560205
607	Mmd	ENSMUSG00000003948	91.0859	-0.189124	0.231511	-0.816912	0.413979	0.895455	MGI:1914718	monocyte to macrophage differentiation-associated	protein coding gene	11	+	90249456	90278589
608	Hlf	ENSMUSG00000003949	50.0519	0.181132	0.522054	0.34696	0.728622	0.968482	MGI:96108	hepatic leukemia factor	protein coding gene	11	-	90336536	90390895
609	Fam162a	ENSMUSG00000003955	57.1718	0.415632	0.308032	1.34931	0.177237	0.772165	MGI:1917436	family with sequence similarity 162, member A	protein coding gene	16	-	36043844	36071561
610	Rpl8	ENSMUSG00000003970	1771.42	0.308576	0.0876043	3.52238	0.000427684	0.0627753	MGI:1350927	ribosomal protein L8	protein coding gene	15	+	76904078	76906314
611	Ssbp2	ENSMUSG00000003992	200.98	0.187942	0.16428	1.14403	0.25261	0.825287	MGI:1914220	single-stranded DNA binding protein 2	protein coding gene	13	+	91460283	91703429
612	Fancl	ENSMUSG00000004018	23.1393	-0.0590534	0.553682	-0.106656	0.915062	0.992428	MGI:1914280	Fanconi anemia, complementation group L	protein coding gene	11	+	26387084	26471883
613	Brinp2	ENSMUSG00000004031	3.14873	-0.27822	1.01534	-0.274016	0.784072	NA	MGI:2443333	bone morphogenic protein/retinoic acid inducible neural-specific 2	protein coding gene	1	-	158245269	158356326
614	Gstm5	ENSMUSG00000004032	16.9199	0.462824	0.482554	0.959113	0.337502	0.869083	MGI:1309466	glutathione S-transferase, mu 5	protein coding gene	3	+	107895854	107898685
615	Gstm7	ENSMUSG00000004035	6.22323	-1.11851	0.836625	-1.33693	0.181245	NA	MGI:1915562	glutathione S-transferase, mu 7	protein coding gene	3	-	107926334	107931817
616	Stat3	ENSMUSG00000004040	1788.98	-0.0171613	0.120951	-0.141886	0.88717	0.990575	MGI:103038	signal transducer and activator of transcription 3	protein coding gene	11	-	100886806	100939594
617	Stat5a	ENSMUSG00000004043	153.505	-0.623791	0.402114	-1.55128	0.120835	0.697155	MGI:103036	signal transducer and activator of transcription 5A	protein coding gene	11	+	100859351	100885169
618	Cavin1	ENSMUSG00000004044	1432.26	-0.124236	0.179151	-0.693473	0.488013	0.914052	MGI:1277968	caveolae associated 1	protein coding gene	11	-	100956736	100970617
619	Map3k11	ENSMUSG00000004054	271.865	0.0969759	0.233984	0.414455	0.678541	0.958335	MGI:1346880	mitogen-activated protein kinase kinase kinase 11	protein coding gene	19	+	5688742	5702865
620	Akt2	ENSMUSG00000004056	433.265	-0.0821789	0.204093	-0.402654	0.687203	0.958335	MGI:104874	thymoma viral proto-oncogene 2	protein coding gene	7	+	27591552	27640826
621	Dnaja3	ENSMUSG00000004069	170.808	0.407982	0.216993	1.88016	0.0600857	0.574012	MGI:1933786	DnaJ heat shock protein family (Hsp40) member A3	protein coding gene	16	+	4684070	4707695
622	Hmox2	ENSMUSG00000004070	256.899	0.202302	0.1617	1.25109	0.2109	0.796091	MGI:109373	heme oxygenase 2	protein coding gene	16	+	4726361	4766742
623	Cdip1	ENSMUSG00000004071	183.38	-0.0179006	0.173422	-0.10322	0.917788	0.992462	MGI:1913876	cell death inducing Trp53 target 1	protein coding gene	16	-	4765461	4790292
624	Map3k20	ENSMUSG00000004085	538.243	-0.200956	0.282653	-0.710965	0.477106	0.912594	MGI:2443258	mitogen-activated protein kinase kinase kinase 20	protein coding gene	2	+	72285637	72442610
625	Cwc15	ENSMUSG00000004096	320.908	0.106614	0.117467	0.907609	0.364085	0.880862	MGI:1913320	CWC15 spliceosome-associated protein	protein coding gene	9	+	14500617	14510577
626	Col5a3	ENSMUSG00000004098	59.543	0.180976	0.272414	0.66434	0.506473	0.919665	MGI:1858212	collagen, type V, alpha 3	protein coding gene	9	-	20770050	20815067
627	Dnmt1	ENSMUSG00000004099	613.187	-0.216819	0.176647	-1.22742	0.219667	0.803681	MGI:94912	DNA methyltransferase (cytosine-5) 1	protein coding gene	9	-	20907209	20959888
628	Ppan	ENSMUSG00000004100	96.355	0.198545	0.193579	1.02566	0.305054	0.853178	MGI:2178445	peter pan homolog	protein coding gene	9	+	20888175	20892178
629	Angptl2	ENSMUSG00000004105	126.813	0.0670718	0.240987	0.278321	0.780766	0.974171	MGI:1347002	angiopoietin-like 2	protein coding gene	2	+	33216069	33247717
630	Cacna1e	ENSMUSG00000004110	64.0642	-0.0959007	0.313387	-0.306013	0.759594	0.973366	MGI:106217	calcium channel, voltage-dependent, R type, alpha 1E subunit	protein coding gene	1	-	154390731	154884501
631	Cacna1b	ENSMUSG00000004113	7.96092	-2.73991	1.26801	-2.1608	0.0307109	0.450853	MGI:88296	calcium channel, voltage-dependent, N type, alpha 1B subunit	protein coding gene	2	-	24603887	24763152
632	Trmt10a	ENSMUSG00000004127	27.185	0.602152	0.550267	1.09429	0.273828	0.840047	MGI:1920421	tRNA methyltransferase 10A	protein coding gene	3	+	138143448	138159821
633	Etv1	ENSMUSG00000004151	55.7199	0.636013	0.548727	1.15907	0.246428	0.821503	MGI:99254	ets variant 1	protein coding gene	12	+	38780082	38870483
634	Kifc2	ENSMUSG00000004187	16.5172	-0.486975	0.869564	-0.560022	0.575464	0.937787	MGI:109187	kinesin family member C2	protein coding gene	15	+	76659858	76668196
635	Psap	ENSMUSG00000004207	5387.76	0.161369	0.107539	1.50057	0.133466	0.715301	MGI:97783	prosaposin	protein coding gene	10	+	60277627	60302597
636	Ikbkg	ENSMUSG00000004221	228.206	0.015045	0.270204	0.0556802	0.955597	0.996491	MGI:1338074	inhibitor of kappaB kinase gamma	protein coding gene	X	+	74393290	74453854
637	Pax2	ENSMUSG00000004231	1.49523	3.88885	3.79372	1.02508	0.305327	NA	MGI:97486	paired box 2	protein coding gene	19	+	44756045	44837871
638	Wars2	ENSMUSG00000004233	45.5496	0.179555	0.417308	0.430269	0.667	0.95618	MGI:1917810	tryptophanyl tRNA synthetase 2 (mitochondrial)	protein coding gene	3	+	99140107	99221230
639	Atn1	ENSMUSG00000004263	303.101	-0.430279	0.259792	-1.65624	0.0976727	0.657723	MGI:104725	atrophin 1	protein coding gene	6	-	124742544	124756487
640	Phb2	ENSMUSG00000004264	257.171	0.0451159	0.15282	0.295223	0.767823	0.974016	MGI:102520	prohibitin 2	protein coding gene	6	+	124712336	124716950
641	Ptpn6	ENSMUSG00000004266	854.808	-0.0437842	0.208703	-0.209792	0.83383	0.982307	MGI:96055	protein tyrosine phosphatase, non-receptor type 6	protein coding gene	6	-	124720707	124738709
642	Eno2	ENSMUSG00000004267	16.0119	-0.85157	0.703252	-1.2109	0.225932	0.805733	MGI:95394	enolase 2, gamma neuronal	protein coding gene	6	-	124760053	124769673
643	Emg1	ENSMUSG00000004268	99.0197	0.0300018	0.23166	0.129508	0.896956	0.991037	MGI:1315195	EMG1 N1-specific pseudouridine methyltransferase	protein coding gene	6	-	124704370	124712186
644	Lpcat3	ENSMUSG00000004270	128.406	0.479346	0.29164	1.64362	0.100254	0.664248	MGI:1315211	lysophosphatidylcholine acyltransferase 3	protein coding gene	6	+	124663027	124704418
645	Atp6v1f	ENSMUSG00000004285	132.443	-0.0608763	0.199912	-0.304515	0.760736	0.973366	MGI:1913394	ATPase, H+ transporting, lysosomal V1 subunit F	protein coding gene	6	+	29467783	29470509
646	Il12b	ENSMUSG00000004296	14.3163	-0.0210711	0.537699	-0.0391876	0.968741	0.997061	MGI:96540	interleukin 12b	protein coding gene	11	+	44400063	44414033
647	Clcn5	ENSMUSG00000004317	166.919	-0.413322	0.360896	-1.14527	0.252099	0.825287	MGI:99486	chloride channel, voltage-sensitive 5	protein coding gene	X	-	7153810	7319358
648	Clcn3	ENSMUSG00000004319	265.582	-0.119545	0.15208	-0.786068	0.431828	0.902487	MGI:103555	chloride channel, voltage-sensitive 3	protein coding gene	8	-	60910389	60983300
649	Hif3a	ENSMUSG00000004328	51.3489	-0.386501	0.606778	-0.636974	0.524142	0.92412	MGI:1859778	hypoxia inducible factor 3, alpha subunit	protein coding gene	7	-	17031507	17062427
650	Pde1c	ENSMUSG00000004347	7.1162	-0.605736	0.948592	-0.638563	0.523107	0.923223	MGI:108413	phosphodiesterase 1C	protein coding gene	6	-	56069804	56652487
651	Utp20	ENSMUSG00000004356	267.03	0.092494	0.294472	0.314101	0.753444	0.972915	MGI:1917933	UTP20 small subunit processome component	protein coding gene	10	-	88746607	88826804
652	Spic	ENSMUSG00000004359	7.30802	-0.345677	0.687927	-0.502491	0.615322	0.947421	MGI:1341168	Spi-C transcription factor (Spi-1/PU.1 related)	protein coding gene	10	-	88675269	88683023
653	9330159F19Rik	ENSMUSG00000004360	11.6309	-0.453312	0.608568	-0.744883	0.456342	0.909735	MGI:3036239	RIKEN cDNA 9330159F19 gene	protein coding gene	10	+	29211606	29230779
654	Cul3	ENSMUSG00000004364	577.128	-0.114528	0.216625	-0.528691	0.59702	0.943126	MGI:1347360	cullin 3	protein coding gene	1	-	80264923	80340480
655	Il11	ENSMUSG00000004371	21.012	0.129256	0.490393	0.263577	0.792106	0.976757	MGI:107613	interleukin 11	protein coding gene	7	-	4772373	4782859
656	Large1	ENSMUSG00000004383	159.608	-0.235984	0.186668	-1.26419	0.206162	0.795228	MGI:1342270	LARGE xylosyl- and glucuronyltransferase 1	protein coding gene	8	-	72814599	73353540
657	Ddx56	ENSMUSG00000004393	76.3163	0.118255	0.247172	0.478432	0.632343	0.950385	MGI:1277172	DEAD box helicase 56	protein coding gene	11	-	6258919	6267772
658	Tmed4	ENSMUSG00000004394	142.782	-0.147814	0.262723	-0.562624	0.573691	0.937382	MGI:1915070	transmembrane p24 trafficking protein 4	protein coding gene	11	-	6270714	6274837
659	Col26a1	ENSMUSG00000004415	6.28098	0.139826	1.10886	0.126099	0.899654	NA	MGI:2155345	collagen, type XXVI, alpha 1	protein coding gene	5	-	136741759	136883209
660	Bid	ENSMUSG00000004446	75.418	-0.00713915	0.289489	-0.0246613	0.980325	0.998342	MGI:108093	BH3 interacting domain death agonist	protein coding gene	6	-	120893119	120917062
661	Ralb	ENSMUSG00000004451	365.891	0.0324736	0.105187	0.308724	0.757531	0.973083	MGI:1927244	v-ral simian leukemia viral oncogene B	protein coding gene	1	-	119470305	119504782
662	Ppp1cc	ENSMUSG00000004455	380.298	0.00121387	0.222116	0.00546505	0.99564	0.999595	MGI:104872	protein phosphatase 1 catalytic subunit gamma	protein coding gene	5	+	122158278	122175273
663	Dnajb11	ENSMUSG00000004460	412.073	0.176885	0.127802	1.38405	0.166342	0.758172	MGI:1915088	DnaJ heat shock protein family (Hsp40) member B11	protein coding gene	16	+	22857845	22879634
664	Tbccd1	ENSMUSG00000004462	47.0345	0.000228729	0.328167	0.00069699	0.999444	0.999963	MGI:1917823	TBCC domain containing 1	protein coding gene	16	-	22813214	22857669
665	Clec11a	ENSMUSG00000004473	28.6281	0.124508	0.320487	0.388497	0.697648	0.960322	MGI:1298219	C-type lectin domain family 11, member a	protein coding gene	7	-	44303766	44306959
666	Zfp324	ENSMUSG00000004500	62.8022	-0.00287546	0.271955	-0.0105733	0.991564	0.999595	MGI:2444641	zinc finger protein 324	protein coding gene	7	+	12965838	12974236
667	Gab2	ENSMUSG00000004508	452.931	0.0945146	0.121431	0.778341	0.436368	0.903883	MGI:1333854	growth factor receptor bound protein 2-associated protein 2	protein coding gene	7	+	97081751	97308951
668	Coro1c	ENSMUSG00000004530	990.07	-0.845862	0.626917	-1.34924	0.177259	0.772165	MGI:1345964	coronin, actin binding protein 1C	protein coding gene	5	-	113842439	113908706
669	Tax1bp1	ENSMUSG00000004535	1499.24	0.10247	0.157437	0.650862	0.515136	0.921797	MGI:1289308	Tax1 (human T cell leukemia virus type I) binding protein 1	protein coding gene	6	+	52713729	52766780
670	Psg17	ENSMUSG00000004540	2.52681	0.536546	1.36231	0.393849	0.693693	NA	MGI:1347250	pregnancy specific glycoprotein 17	protein coding gene	7	-	18813937	18821591
671	Psg19	ENSMUSG00000004542	2.26159	-0.283117	1.08732	-0.26038	0.79457	NA	MGI:1347252	pregnancy specific glycoprotein 19	protein coding gene	7	-	18789567	18798520
672	Ctse	ENSMUSG00000004552	13.6782	0.109637	0.496389	0.22087	0.825194	0.981687	MGI:107361	cathepsin E	protein coding gene	1	+	131638314	131675507
673	Ndrg2	ENSMUSG00000004558	117.104	-0.480932	0.329861	-1.45798	0.144846	0.734182	MGI:1352498	N-myc downstream regulated gene 2	protein coding gene	14	-	51905271	51914004
674	Mettl17	ENSMUSG00000004561	62.4633	-0.647425	0.875041	-0.73988	0.459373	0.910747	MGI:1098577	methyltransferase like 17	protein coding gene	14	+	51884842	51891868
675	Arhgef40	ENSMUSG00000004562	237.061	-0.307768	0.237524	-1.29574	0.195066	0.786255	MGI:2685515	Rho guanine nucleotide exchange factor (GEF) 40	protein coding gene	14	+	51984719	52006251
676	Pnpla6	ENSMUSG00000004565	190.362	-0.873211	0.375432	-2.32588	0.0200248	0.380714	MGI:1354723	patatin-like phospholipase domain containing 6	protein coding gene	8	+	3515384	3544267
677	Mcoln1	ENSMUSG00000004567	196.66	0.0530373	0.221486	0.239462	0.810748	0.980237	MGI:1890498	mucolipin 1	protein coding gene	8	+	3500519	3515232
678	Arhgef18	ENSMUSG00000004568	497.263	0.207759	0.165247	1.25726	0.208659	0.795871	MGI:2142567	rho/rac guanine nucleotide exchange factor (GEF) 18	protein coding gene	8	+	3353415	3456601
679	Pkn2	ENSMUSG00000004591	524.656	0.208817	0.118045	1.76897	0.0768992	0.619486	MGI:109211	protein kinase N2	protein coding gene	3	-	142790902	142882004
680	Cd33	ENSMUSG00000004609	140.281	0.207231	0.293675	0.705646	0.480408	0.91289	MGI:99440	CD33 antigen	protein coding gene	7	-	43527399	43537424
681	Etfb	ENSMUSG00000004610	203.427	-0.00935413	0.172513	-0.0542227	0.956758	0.996699	MGI:106098	electron transferring flavoprotein, beta polypeptide	protein coding gene	7	+	43444083	43457800
682	Nkg7	ENSMUSG00000004612	68.0081	-0.210254	0.299542	-0.701918	0.482731	0.913116	MGI:1931250	natural killer cell group 7 sequence	protein coding gene	7	+	43437138	43438246
683	Stxbp2	ENSMUSG00000004626	366.628	0.636506	0.778518	0.817587	0.413593	0.895304	MGI:107370	syntaxin binding protein 2	protein coding gene	8	+	3630955	3643644
684	Sgce	ENSMUSG00000004631	105.878	0.152278	0.214115	0.711196	0.476963	0.912594	MGI:1329042	sarcoglycan, epsilon	protein coding gene	6	-	4674350	4747204
685	Chn2	ENSMUSG00000004633	56.8922	-0.474757	0.421348	-1.12676	0.259844	0.828262	MGI:1917243	chimerin 2	protein coding gene	6	+	54039932	54301812
686	Wwox	ENSMUSG00000004637	89.2905	0.191666	0.274371	0.698565	0.484824	0.913735	MGI:1931237	WW domain-containing oxidoreductase	protein coding gene	8	+	114439655	115352708
687	Slbp	ENSMUSG00000004642	210.226	-0.131111	0.183334	-0.715151	0.474516	0.912594	MGI:108402	stem-loop binding protein	protein coding gene	5	-	33640055	33652574
688	Tyr	ENSMUSG00000004651	41.2301	-0.0581304	0.285095	-0.203898	0.838433	0.983682	MGI:98880	tyrosinase	protein coding gene	7	-	87424771	87493512
689	Aqp1	ENSMUSG00000004655	749.728	-0.171468	0.13724	-1.2494	0.211519	0.796091	MGI:103201	aquaporin 1	protein coding gene	6	+	55336432	55348555
690	Arid3b	ENSMUSG00000004661	125.646	0.194771	0.275189	0.707773	0.479086	0.912594	MGI:1930768	AT rich interactive domain 3B (BRIGHT-like)	protein coding gene	9	-	57790353	57836793
691	Cnn2	ENSMUSG00000004665	587.227	0.393223	0.131343	2.99385	0.00275477	0.173951	MGI:105093	calponin 2	protein coding gene	10	+	79988600	79995400
692	Polr2e	ENSMUSG00000004667	91.7346	0.142173	0.15838	0.897668	0.369362	0.88429	MGI:1913670	polymerase (RNA) II (DNA directed) polypeptide E	protein coding gene	10	-	80035953	80039659
693	Abca13	ENSMUSG00000004668	17.5901	0.507567	1.15454	0.439627	0.660207	0.954888	MGI:2388707	ATP-binding cassette, sub-family A (ABC1), member 13	protein coding gene	11	+	9191942	9684259
694	Myo9b	ENSMUSG00000004677	1047.88	-0.258415	0.30768	-0.839882	0.400974	0.892245	MGI:106624	myosin IXb	protein coding gene	8	+	71272714	71360713
695	Hdac9	ENSMUSG00000004698	71.5235	0.839689	0.403117	2.08299	0.0372523	0.480152	MGI:1931221	histone deacetylase 9	protein coding gene	12	-	34047580	34917095
696	Ly9	ENSMUSG00000004707	130.93	-0.0163816	0.202539	-0.0808812	0.935536	0.994927	MGI:96885	lymphocyte antigen 9	protein coding gene	1	-	171588624	171607410
697	Cd244a	ENSMUSG00000004709	148.929	-0.39075	0.230913	-1.6922	0.0906081	0.646347	MGI:109294	CD244 molecule A	protein coding gene	1	+	171558718	171585316
698	Adgre1	ENSMUSG00000004730	322.449	0.248703	0.302838	0.821239	0.41151	0.894328	MGI:106912	adhesion G protein-coupled receptor E1	protein coding gene	17	+	57358691	57483527
699	Mtfp1	ENSMUSG00000004748	5.92704	0.125926	0.817278	0.154079	0.877547	NA	MGI:1916686	mitochondrial fission process 1	protein coding gene	11	-	4091481	4095431
700	Rab23	ENSMUSG00000004768	92.3537	-0.217741	0.454269	-0.479322	0.63171	0.950201	MGI:99833	RAB23, member RAS oncogene family	protein coding gene	1	+	33719896	33742564
701	Rab11a	ENSMUSG00000004771	310.521	0.00156012	0.15381	0.0101431	0.991907	0.999595	MGI:1858202	RAB11A, member RAS oncogene family	protein coding gene	9	-	64715300	64737756
702	Eif2b2	ENSMUSG00000004788	96.519	0.397501	0.389414	1.02077	0.307364	0.853543	MGI:2145118	eukaryotic translation initiation factor 2B, subunit 2 beta	protein coding gene	12	+	85219481	85226628
703	Dlst	ENSMUSG00000004789	518.811	-0.0648926	0.177528	-0.365534	0.714713	0.964998	MGI:1926170	dihydrolipoamide S-succinyltransferase (E2 component of 2-oxo-glutarate complex)	protein coding gene	12	+	85110822	85134091
704	Pgf	ENSMUSG00000004791	44.1843	0.252567	0.304526	0.829378	0.406891	0.893716	MGI:105095	placental growth factor	protein coding gene	12	-	85166637	85177785
705	Ulk2	ENSMUSG00000004798	226.528	-0.0226057	0.175092	-0.129107	0.897273	0.991037	MGI:1352758	unc-51 like kinase 2	protein coding gene	11	-	61775649	61855073
706	Ccl24	ENSMUSG00000004814	24.6558	0.889	0.649983	1.36773	0.171397	0.76723	MGI:1928953	chemokine (C-C motif) ligand 24	protein coding gene	5	-	135569937	135573049
707	Dgkq	ENSMUSG00000004815	94.6348	-0.479766	0.272473	-1.76079	0.0782748	0.623496	MGI:102918	diacylglycerol kinase, theta	protein coding gene	5	-	108647044	108660830
708	Grap	ENSMUSG00000004837	130.138	-0.436526	0.226618	-1.92627	0.0540709	0.545751	MGI:1918770	GRB2-related adaptor protein	protein coding gene	11	+	61653321	61672777
709	Pou1f1	ENSMUSG00000004842	2.1134	0.3965	1.45497	0.272514	0.785227	NA	MGI:97588	POU domain, class 1, transcription factor 1	protein coding gene	16	+	65520511	65535005
710	Chmp2b	ENSMUSG00000004843	181.469	0.15568	0.152865	1.01841	0.308484	0.854096	MGI:1916192	charged multivesicular body protein 2B	protein coding gene	16	-	65539128	65562726
711	Plod3	ENSMUSG00000004846	441.459	0.0421457	0.226692	0.185916	0.852511	0.985691	MGI:1347008	procollagen-lysine, 2-oxoglutarate 5-dioxygenase 3	protein coding gene	5	+	136987019	136996646
712	Ap1s1	ENSMUSG00000004849	88.4027	0.307626	0.238939	1.28747	0.197931	0.790316	MGI:1098244	adaptor protein complex AP-1, sigma 1	protein coding gene	5	-	137034993	137046108
713	Mapk13	ENSMUSG00000004864	37.7268	0.296186	0.399611	0.741186	0.45858	0.910747	MGI:1346864	mitogen-activated protein kinase 13	protein coding gene	17	+	28769286	28778704
714	Srpk1	ENSMUSG00000004865	385.2	-0.351533	0.149108	-2.35758	0.0183945	0.364106	MGI:106908	serine/arginine-rich protein specific kinase 1	protein coding gene	17	-	28587648	28622528
715	Pax3	ENSMUSG00000004872	2.22552	2.66894	1.65104	1.61652	0.105981	NA	MGI:97487	paired box 3	protein coding gene	1	-	78101267	78197134
716	Lbr	ENSMUSG00000004880	387.485	-0.599234	0.391461	-1.53076	0.125828	0.704151	MGI:2138281	lamin B receptor	protein coding gene	1	-	181815315	181842401
717	Crabp2	ENSMUSG00000004885	2.35226	-1.36919	1.57345	-0.870182	0.384201	NA	MGI:88491	cellular retinoic acid binding protein II	protein coding gene	3	+	87948693	87953372
718	Nes	ENSMUSG00000004891	690.857	0.187237	0.194971	0.960333	0.336888	0.868479	MGI:101784	nestin	protein coding gene	3	+	87971093	87980451
719	Bcan	ENSMUSG00000004892	2.51935	-0.555999	1.46961	-0.378331	0.705185	NA	MGI:1096385	brevican	protein coding gene	3	-	87987531	88000230
720	Prcc	ENSMUSG00000004895	129.943	-0.000713798	0.137505	-0.00519108	0.995858	0.999595	MGI:2137738	papillary renal cell carcinoma (translocation-associated)	protein coding gene	3	-	87858903	87885562
721	Rrnad1	ENSMUSG00000004896	90.4633	-0.360527	0.289004	-1.24748	0.212221	0.796091	MGI:2387197	ribosomal RNA adenine dimethylase domain containing 1	protein coding gene	3	-	87922601	87930717
722	Hdgf	ENSMUSG00000004897	542.8	-0.225554	0.172882	-1.30467	0.192004	0.782437	MGI:1194494	heparin binding growth factor	protein coding gene	3	+	87906321	87916132
723	Slc25a18	ENSMUSG00000004902	3.44996	-2.28892	1.43263	-1.59771	0.110108	NA	MGI:1919053	solute carrier family 25 (mitochondrial carrier), member 18	protein coding gene	6	+	120773504	120794169
724	Thop1	ENSMUSG00000004929	87.8418	0.22422	0.371542	0.603485	0.546186	0.930808	MGI:1354165	thimet oligopeptidase 1	protein coding gene	10	+	81070083	81082360
725	Apba3	ENSMUSG00000004931	93.0685	0.121794	0.418131	0.291283	0.770835	0.974016	MGI:1888527	amyloid beta (A4) precursor protein-binding, family A, member 3	protein coding gene	10	+	81266960	81273246
726	Matk	ENSMUSG00000004933	20.7638	-0.0712803	0.574381	-0.124099	0.901237	0.991237	MGI:99259	megakaryocyte-associated tyrosine kinase	protein coding gene	10	+	81252935	81262985
727	Pias4	ENSMUSG00000004934	110.266	-0.106013	0.24965	-0.424647	0.671094	0.957206	MGI:2136940	protein inhibitor of activated STAT 4	protein coding gene	10	-	81153961	81167720
728	Map2k1	ENSMUSG00000004936	354.689	-0.133849	0.221148	-0.605249	0.545014	0.930808	MGI:1346866	mitogen-activated protein kinase kinase 1	protein coding gene	9	-	64185769	64253605
729	Sgta	ENSMUSG00000004937	244.234	-0.0177927	0.132825	-0.133957	0.893437	0.991037	MGI:1098703	small glutamine-rich tetratricopeptide repeat (TPR)-containing, alpha	protein coding gene	10	-	81044075	81060181
730	Nmrk2	ENSMUSG00000004939	2.76359	-1.53429	1.15649	-1.32668	0.184614	NA	MGI:1916814	nicotinamide riboside kinase 2	protein coding gene	10	-	81198170	81202051
731	Tmem242	ENSMUSG00000004945	64.6954	-0.260596	0.261019	-0.998382	0.318094	0.861782	MGI:1917794	transmembrane protein 242	protein coding gene	17	-	5410870	5440259
732	Dtx2	ENSMUSG00000004947	101.915	-0.32177	0.272446	-1.18104	0.237586	0.81694	MGI:1921448	deltex 2, E3 ubiquitin ligase	protein coding gene	5	+	135994800	136032872
733	Hspb1	ENSMUSG00000004951	212.904	0.2016	0.177366	1.13663	0.255692	0.826254	MGI:96240	heat shock protein 1	protein coding gene	5	+	135887919	135889563
734	Rasa4	ENSMUSG00000004952	431.606	-0.00662395	0.238902	-0.0277267	0.97788	0.998332	MGI:1858600	RAS p21 protein activator 4	protein coding gene	5	+	136083916	136111860
735	Syt5	ENSMUSG00000004961	12.2806	-0.438572	0.6807	-0.644296	0.519384	0.92245	MGI:1926368	synaptotagmin V	protein coding gene	7	-	4539765	4547541
736	Hnrnpa2b1	ENSMUSG00000004980	2049.95	-0.11262	0.100642	-1.11901	0.263135	0.831783	MGI:104819	heterogeneous nuclear ribonucleoprotein A2/B1	protein coding gene	6	-	51460932	51469894
737	Fxyd4	ENSMUSG00000004988	1.4506	-0.703742	1.79241	-0.392622	0.694598	NA	MGI:1889005	FXYD domain-containing ion transport regulator 4	protein coding gene	6	-	117933559	117937692
738	Ccdc130	ENSMUSG00000004994	52.6343	0.960254	0.535284	1.79391	0.0728268	0.608471	MGI:1914986	coiled-coil domain containing 130	protein coding gene	8	-	84257795	84270380
739	Mri1	ENSMUSG00000004996	43.5895	0.693887	0.434798	1.59588	0.110515	0.681424	MGI:1915123	methylthioribose-1-phosphate isomerase 1	protein coding gene	8	-	84250576	84257324
740	Prkacb	ENSMUSG00000005034	415.761	0.0430298	0.185141	0.232417	0.816214	0.980711	MGI:97594	protein kinase, cAMP dependent, catalytic, beta	protein coding gene	3	-	146729579	146812946
741	Sgsh	ENSMUSG00000005043	73.7133	0.4458	0.600185	0.742772	0.45762	0.909777	MGI:1350341	N-sulfoglucosamine sulfohydrolase (sulfamidase)	protein coding gene	11	-	119343489	119355510
742	Chd5	ENSMUSG00000005045	46.3665	-4.37643	1.39364	-3.14029	0.00168778	0.132874	MGI:3036258	chromodomain helicase DNA binding protein 5	protein coding gene	4	+	152338651	152390194
743	Cstb	ENSMUSG00000005054	213.925	0.467157	0.14816	3.15307	0.00161565	0.129551	MGI:109514	cystatin B	protein coding gene	10	+	78425670	78427622
744	Sh2b2	ENSMUSG00000005057	99.3745	0.759605	0.852535	0.890995	0.372932	0.884305	MGI:1345171	SH2B adaptor protein 2	protein coding gene	5	-	136218147	136246556
745	Pex5	ENSMUSG00000005069	110.689	0.209334	0.239746	0.873152	0.38258	0.886822	MGI:1098808	peroxisomal biogenesis factor 5	protein coding gene	6	-	124396816	124415067
746	Jkamp	ENSMUSG00000005078	40.3616	-0.140863	0.400561	-0.351665	0.72509	0.967531	MGI:1915057	JNK1/MAPK8-associated membrane protein	protein coding gene	12	+	72085589	72101461
747	Cd44	ENSMUSG00000005087	1347.37	0.238008	0.140515	1.69383	0.0902969	0.646347	MGI:88338	CD44 antigen	protein coding gene	2	-	102811141	102901665
748	Slc1a2	ENSMUSG00000005089	130.796	0.344567	1.21231	0.284223	NA	NA	MGI:101931	solute carrier family 1 (glial high affinity glutamate transporter), member 2	protein coding gene	2	+	102658659	102790784
749	Eif2ak4	ENSMUSG00000005102	145.952	0.291131	0.268451	1.08448	0.27815	0.841496	MGI:1353427	eukaryotic translation initiation factor 2 alpha kinase 4	protein coding gene	2	+	118388618	118475234
750	Wdr1	ENSMUSG00000005103	1413.13	0.460418	0.137568	3.34685	0.000817368	0.0890366	MGI:1337100	WD repeat domain 1	protein coding gene	5	-	38526806	38562922
751	Slc2a9	ENSMUSG00000005107	44.7013	-0.000713242	0.432884	-0.00164765	0.998685	0.999894	MGI:2152844	solute carrier family 2 (facilitated glucose transporter), member 9	protein coding gene	5	-	38349273	38503143
752	Ccn4	ENSMUSG00000005124	89.0365	0.294764	0.349281	0.843915	0.398717	0.891964	MGI:1197008	cellular communication network factor 4	protein coding gene	15	+	66891369	66923201
753	Ndrg1	ENSMUSG00000005125	221.798	-0.126543	0.304576	-0.415474	0.677795	0.958335	MGI:1341799	N-myc downstream regulated gene 1	protein coding gene	15	-	66929318	66969640
754	4930550C14Rik	ENSMUSG00000005131	5.13865	1.02632	0.970022	1.05804	0.290039	NA	MGI:1922561	RIKEN cDNA 4930550C14 gene	protein coding gene	9	+	53402713	53434426
755	Man2b1	ENSMUSG00000005142	657.614	-0.0414096	0.18499	-0.223848	0.822876	0.981234	MGI:107286	mannosidase 2, alpha B1	protein coding gene	8	+	85083270	85098282
756	Klf5	ENSMUSG00000005148	234.444	0.0754145	0.13653	0.552367	0.580697	0.93883	MGI:1338056	Kruppel-like factor 5	protein coding gene	14	+	99298691	99313412
757	Wdr83	ENSMUSG00000005150	32.7282	-0.202912	0.478355	-0.424187	0.671429	0.957269	MGI:1915086	WD repeat domain containing 83	protein coding gene	8	-	85075035	85080746
758	Prdx2	ENSMUSG00000005161	213.943	0.176967	0.168484	1.05035	0.293558	0.849102	MGI:109486	peroxiredoxin 2	protein coding gene	8	+	84969622	84974811
759	Polr2a	ENSMUSG00000005198	1505.34	-0.00717447	0.172612	-0.041564	0.966846	0.996737	MGI:98086	polymerase (RNA) II (DNA directed) polypeptide A	protein coding gene	11	-	69733997	69758633
760	Senp3	ENSMUSG00000005204	243.731	-0.0203256	0.164583	-0.123498	0.901713	0.991237	MGI:2158736	SUMO/sentrin specific peptidase 3	protein coding gene	11	-	69673115	69682084
761	Corin	ENSMUSG00000005220	17.7683	-0.652847	0.705906	-0.924835	0.355051	0.876632	MGI:1349451	corin, serine peptidase	protein coding gene	5	-	72300025	72504473
762	Plekha8	ENSMUSG00000005225	86.3014	0.446644	0.258816	1.72572	0.0843974	0.641656	MGI:2681164	pleckstrin homology domain containing, family A (phosphoinositide binding specific) member 8	protein coding gene	6	+	54595111	54645823
763	Spc25	ENSMUSG00000005233	36.4232	-0.526687	0.410327	-1.28358	0.199289	0.7904	MGI:1913692	SPC25, NDC80 kinetochore complex component, homolog (S. cerevisiae)	protein coding gene	2	-	69193895	69206194
764	Dnah2	ENSMUSG00000005237	65.5645	-1.10504	0.540188	-2.04566	0.0407898	0.497147	MGI:107731	dynein, axonemal, heavy chain 2	protein coding gene	11	-	69420807	69549108
765	Ripk4	ENSMUSG00000005251	65.6832	0.0328965	0.218665	0.150443	0.880415	0.990013	MGI:1919638	receptor-interacting serine-threonine kinase 4	protein coding gene	16	-	97741933	97763779
766	Ufd1	ENSMUSG00000005262	204.678	0.16067	0.156052	1.02959	0.303202	0.852788	MGI:109353	ubiquitin recognition factor in ER-associated degradation 1	protein coding gene	16	+	18811779	18835261
767	Zfp287	ENSMUSG00000005267	67.7654	-0.0319527	0.234884	-0.136036	0.891793	0.991037	MGI:2176561	zinc finger protein 287	protein coding gene	11	-	62700356	62731905
768	Prlr	ENSMUSG00000005268	12.7263	-2.88145	1.06324	-2.71006	0.00672706	0.250491	MGI:97763	prolactin receptor	protein coding gene	15	+	10177238	10349180
769	Letm1	ENSMUSG00000005299	339.965	0.313495	0.251379	1.2471	0.21236	0.796091	MGI:1932557	leucine zipper-EF-hand containing transmembrane protein 1	protein coding gene	5	-	33739673	33782717
770	Ubqln1	ENSMUSG00000005312	500.737	0.154378	0.112781	1.36883	0.171054	0.766411	MGI:1860276	ubiquilin 1	protein coding gene	13	-	58176156	58215653
771	Fgfr4	ENSMUSG00000005320	34.1317	0.135264	0.6148	0.220013	0.825861	0.981687	MGI:95525	fibroblast growth factor receptor 4	protein coding gene	13	+	55152818	55168759
772	Cadm3	ENSMUSG00000005338	9.59204	-0.731349	0.840124	-0.870525	0.384014	0.887259	MGI:2137858	cell adhesion molecule 3	protein coding gene	1	-	173333258	173367695
773	Txn2	ENSMUSG00000005354	197.535	0.157584	0.243328	0.64762	0.517231	0.922345	MGI:1929468	thioredoxin 2	protein coding gene	15	-	77915051	77928994
774	Casp14	ENSMUSG00000005355	0.969351	-2.82569	3.84066	-0.735732	0.461894	NA	MGI:1335092	caspase 14	protein coding gene	10	-	78711991	78718294
775	Slc1a3	ENSMUSG00000005360	129.592	0.0550502	0.238374	0.23094	0.817361	0.980711	MGI:99917	solute carrier family 1 (glial high affinity glutamate transporter), member 3	protein coding gene	15	-	8634124	8710764
776	Crbn	ENSMUSG00000005362	136.232	0.182499	0.2255	0.809308	0.418338	0.897441	MGI:1913277	cereblon	protein coding gene	6	-	106780201	106800077
777	Il5ra	ENSMUSG00000005364	16.3652	-0.270282	0.462451	-0.584456	0.558914	0.933589	MGI:96558	interleukin 5 receptor, alpha	protein coding gene	6	-	106710375	106749037
778	Msh6	ENSMUSG00000005370	156.898	-0.365304	0.459195	-0.795531	0.426305	0.900768	MGI:1343961	mutS homolog 6	protein coding gene	17	+	87975062	87990892
779	Fbxo11	ENSMUSG00000005371	378.555	0.125966	0.184667	0.682123	0.495161	0.916201	MGI:2147134	F-box protein 11	protein coding gene	17	-	87990859	88065291
780	Mlxipl	ENSMUSG00000005373	10.6698	1.32051	1.02338	1.29034	0.196933	0.789189	MGI:1927999	MLX interacting protein-like	protein coding gene	5	+	135089890	135138382
781	Tbl2	ENSMUSG00000005374	144.361	0.415296	0.335187	1.239	0.215347	0.79993	MGI:1351652	transducin (beta)-like 2	protein coding gene	5	+	135149429	135163873
782	Bud23	ENSMUSG00000005378	75.5639	0.218474	0.493636	0.44258	0.65807	0.954363	MGI:1913388	BUD23, rRNA methyltransferase and ribosome maturation factor	protein coding gene	5	-	135052957	135064959
783	Nid1	ENSMUSG00000005397	1643.02	0.0534497	0.0727144	0.735064	0.462301	0.910927	MGI:97342	nidogen 1	protein coding gene	13	+	13437602	13512275
784	Mcm5	ENSMUSG00000005410	152.395	0.16732	0.237318	0.705048	0.48078	0.91289	MGI:103197	minichromosome maintenance complex component 5	protein coding gene	8	+	75109569	75128439
785	Hmox1	ENSMUSG00000005413	263.304	0.289609	0.169839	1.7052	0.0881574	0.644663	MGI:96163	heme oxygenase 1	protein coding gene	8	+	75093621	75100589
786	Mprip	ENSMUSG00000005417	2378.77	-0.17492	0.0695478	-2.5151	0.0118998	0.319091	MGI:1349438	myosin phosphatase Rho interacting protein	protein coding gene	11	+	59662470	59780862
787	Cic	ENSMUSG00000005442	1108.82	-0.120886	0.192792	-0.627027	0.530641	0.925301	MGI:1918972	capicua transcriptional repressor	protein coding gene	7	+	25267704	25294159
788	Pafah1b3	ENSMUSG00000005447	19.5094	0.475133	0.493045	0.963671	0.335211	0.868052	MGI:108414	platelet-activating factor acetylhydrolase, isoform 1b, subunit 3	protein coding gene	7	-	25295049	25297986
789	Il27ra	ENSMUSG00000005465	32.6447	-0.359225	0.302461	-1.18767	0.234962	0.813909	MGI:1355318	interleukin 27 receptor, alpha	protein coding gene	8	-	84030294	84042589
790	Prkaca	ENSMUSG00000005469	229.437	-0.023622	0.169032	-0.139749	0.888859	0.9906	MGI:97592	protein kinase, cAMP dependent, catalytic, alpha	protein coding gene	8	+	83972993	83996443
791	Asf1b	ENSMUSG00000005470	30.2966	-0.479531	0.494126	-0.970462	0.331816	0.867742	MGI:1914179	anti-silencing function 1B histone chaperone	protein coding gene	8	+	83955694	83970195
792	Ddx39a	ENSMUSG00000005481	216.342	0.174784	0.158477	1.1029	0.270072	0.83806	MGI:1915528	DEAD box helicase 39a	protein coding gene	8	+	83715177	83726892
793	Dnajb1	ENSMUSG00000005483	147.729	0.116578	0.152902	0.762436	0.4458	0.90527	MGI:1931874	DnaJ heat shock protein family (Hsp40) member B1	protein coding gene	8	+	83608193	83612653
794	Msh4	ENSMUSG00000005493	50.032	0.582893	0.271617	2.14601	0.0318722	0.452598	MGI:1860077	mutS homolog 4	protein coding gene	3	-	153857149	153906138
795	Usp40	ENSMUSG00000005501	232.389	-0.17501	0.207253	-0.844425	0.398432	0.891964	MGI:2443184	ubiquitin specific peptidase 40	protein coding gene	1	-	87945119	88008551
796	Kbtbd4	ENSMUSG00000005505	66.7919	0.032405	0.28494	0.113726	0.909455	0.992016	MGI:1914386	kelch repeat and BTB (POZ) domain containing 4	protein coding gene	2	+	90904740	90910561
797	Celf1	ENSMUSG00000005506	513.025	-0.0659633	0.372084	-0.17728	0.859288	0.986696	MGI:1342295	CUGBP, Elav-like family member 1	protein coding gene	2	+	90940382	91019497
798	Ndufs3	ENSMUSG00000005510	134.851	0.484124	0.292995	1.65233	0.0984679	0.658163	MGI:1915599	NADH:ubiquinone oxidoreductase core subunit S3	protein coding gene	2	-	90894627	90904721
799	Por	ENSMUSG00000005514	730.733	0.0207932	0.119949	0.17335	0.862376	0.986696	MGI:97744	cytochrome p450 oxidoreductase	protein coding gene	5	+	135670040	135735326
800	Igf1r	ENSMUSG00000005533	497.94	-0.567911	0.182279	-3.11562	0.00183561	0.137631	MGI:96433	insulin-like growth factor I receptor	protein coding gene	7	+	67952827	68233668
801	Insr	ENSMUSG00000005534	399.768	-0.158577	0.20945	-0.757112	0.448983	0.906983	MGI:96575	insulin receptor	protein coding gene	8	-	3150922	3279649
802	Fcer2a	ENSMUSG00000005540	28.6323	-0.00225506	0.447001	-0.00504486	0.995975	0.999595	MGI:95497	Fc receptor, IgE, low affinity II, alpha polypeptide	protein coding gene	8	-	3681737	3694175
803	Cyp2a5	ENSMUSG00000005547	17.7941	1.13854	0.685878	1.65997	0.0969203	0.656496	MGI:88597	cytochrome P450, family 2, subfamily a, polypeptide 5	protein coding gene	7	+	26835339	26843264
804	Trim28	ENSMUSG00000005566	429.699	-0.0153957	0.219935	-0.0700011	0.944193	0.995736	MGI:109274	tripartite motif-containing 28	protein coding gene	7	+	13024152	13031032
805	Ube2m	ENSMUSG00000005575	207.227	-0.0325584	0.209382	-0.155497	0.876429	0.989069	MGI:108278	ubiquitin-conjugating enzyme E2M	protein coding gene	7	-	13035120	13038275
806	Adcy9	ENSMUSG00000005580	164.94	-0.239361	0.185022	-1.29369	0.195773	0.787443	MGI:108450	adenylate cyclase 9	protein coding gene	16	-	4287529	4420498
807	Mef2c	ENSMUSG00000005583	195.102	-0.399651	0.335933	-1.18967	0.234175	0.813601	MGI:99458	myocyte enhancer factor 2C	protein coding gene	13	+	83504034	83667080
808	Ctr9	ENSMUSG00000005609	214.953	0.26169	0.198553	1.31799	0.187509	0.777976	MGI:109345	CTR9 homolog, Paf1/RNA polymerase II complex component	protein coding gene	7	+	111028951	111056377
809	Eif4g2	ENSMUSG00000005610	3326.69	0.20996	0.092218	2.27678	0.0227992	0.400489	MGI:109207	eukaryotic translation initiation factor 4, gamma 2	protein coding gene	7	-	111067985	111083030
810	Irag1	ENSMUSG00000005611	75.3207	-0.535332	0.519827	-1.02983	0.303091	0.852752	MGI:1338023	inositol 1,4,5-triphosphate receptor associated 1	protein coding gene	7	-	110868266	110982461
811	Pcyt1a	ENSMUSG00000005615	410.579	0.0699569	0.150958	0.463421	0.643063	0.952034	MGI:88557	phosphate cytidylyltransferase 1, choline, alpha isoform	protein coding gene	16	+	32430921	32475065
812	Zfp592	ENSMUSG00000005621	397.179	-0.240239	0.297775	-0.806781	0.419792	0.898331	MGI:2443541	zinc finger protein 592	protein coding gene	7	+	80993684	81045162
813	Psmd4	ENSMUSG00000005625	600.449	0.0588419	0.127919	0.459995	0.64552	0.952206	MGI:1201670	proteasome (prosome, macropain) 26S subunit, non-ATPase, 4	protein coding gene	3	-	95032694	95042614
814	Tmod4	ENSMUSG00000005628	7.69068	-0.643446	0.812866	-0.791578	0.428607	0.901549	MGI:1355285	tropomodulin 4	protein coding gene	3	+	95124476	95129209
815	Insrr	ENSMUSG00000005640	9.46065	0.554738	0.601414	0.92239	0.356325	0.877165	MGI:1346037	insulin receptor-related receptor	protein coding gene	3	+	87796951	87816101
816	Cabp5	ENSMUSG00000005649	3.04992	1.33501	1.79249	0.744783	0.456403	NA	MGI:1352746	calcium binding protein 5	protein coding gene	7	+	13398132	13408887
817	Snx6	ENSMUSG00000005656	272.358	-0.632575	0.263583	-2.39991	0.0163993	0.347501	MGI:1919433	sorting nexin 6	protein coding gene	12	-	54746349	54795703
818	Mthfd2	ENSMUSG00000005667	119.965	0.585497	0.313707	1.86638	0.0619882	0.581286	MGI:1338850	methylenetetrahydrofolate dehydrogenase (NAD+ dependent), methenyltetrahydrofolate cyclohydrolase	protein coding gene	6	-	83305691	83325908
819	Kit	ENSMUSG00000005672	472.381	-0.607726	0.185915	-3.26884	0.00107989	0.106271	MGI:96677	KIT proto-oncogene receptor tyrosine kinase	protein coding gene	5	+	75574987	75656722
820	Tomm40l	ENSMUSG00000005674	70.6681	-0.442411	0.362552	-1.22027	0.222363	0.804969	MGI:3589112	translocase of outer mitochondrial membrane 40-like	protein coding gene	1	-	171217802	171222514
821	Nr1i3	ENSMUSG00000005677	0.701194	2.00695	3.66296	0.547904	0.583758	NA	MGI:1346307	nuclear receptor subfamily 1, group I, member 3	protein coding gene	1	+	171213934	171218845
822	Apoa2	ENSMUSG00000005681	0.853023	1.3583	3.04566	0.445979	0.655613	NA	MGI:88050	apolipoprotein A-II	protein coding gene	1	+	171225054	171226379
823	Pan2	ENSMUSG00000005682	140.938	-0.394398	0.193091	-2.04255	0.0410965	0.498105	MGI:1918984	PAN2 poly(A) specific ribonuclease subunit	protein coding gene	10	+	128303335	128321358
824	Cs	ENSMUSG00000005683	510.012	0.100103	0.0970473	1.03149	0.302311	0.852427	MGI:88529	citrate synthase	protein coding gene	10	+	128337734	128362479
825	Ampd3	ENSMUSG00000005686	233.939	-0.22317	0.401464	-0.55589	0.578286	0.938421	MGI:1096344	adenosine monophosphate deaminase 3	protein coding gene	7	+	110768206	110812405
826	Bcas2	ENSMUSG00000005687	123.12	0.237432	0.200657	1.18327	0.236702	0.81683	MGI:1915433	breast carcinoma amplified sequence 2	protein coding gene	3	+	103171655	103179163
827	Sh2d1a	ENSMUSG00000005696	8.1228	-1.21143	0.773306	-1.56656	0.117218	0.691964	MGI:1328352	SH2 domain containing 1A	protein coding gene	X	+	42502565	42522097
828	Ctcf	ENSMUSG00000005698	350.252	-0.0337261	0.176544	-0.191035	0.848498	0.985285	MGI:109447	CCCTC-binding factor	protein coding gene	8	+	105636568	105682922
829	Pard6a	ENSMUSG00000005699	9.92424	0.738332	0.795066	0.928642	0.353075	0.875484	MGI:1927223	par-6 family cell polarity regulator alpha	protein coding gene	8	+	105701148	105703494
830	Agrp	ENSMUSG00000005705	0.608436	0.932468	3.03429	0.30731	0.758607	NA	MGI:892013	agouti related neuropeptide	protein coding gene	8	-	105566695	105579845
831	Pvalb	ENSMUSG00000005716	0.811721	2.17769	3.39554	0.641339	0.521303	NA	MGI:97821	parvalbumin	protein coding gene	15	-	78191114	78206400
832	Tfap4	ENSMUSG00000005718	21.6101	0.352306	0.525403	0.670545	0.50251	0.918573	MGI:103239	transcription factor AP4	protein coding gene	16	-	4544661	4559854
833	Ranbp1	ENSMUSG00000005732	265.286	-0.0194022	0.157433	-0.123241	0.901916	0.991237	MGI:96269	RAN binding protein 1	protein coding gene	16	-	18239979	18248694
834	Cd247	ENSMUSG00000005763	55.8597	0.101772	0.303143	0.335724	0.737079	0.96993	MGI:88334	CD247 antigen	protein coding gene	1	+	165788681	165877277
835	Rfx5	ENSMUSG00000005774	171.696	-0.513002	0.200601	-2.55732	0.0105481	0.306018	MGI:1858421	regulatory factor X, 5 (influences HLA class II expression)	protein coding gene	3	+	94954075	94961561
836	Psmb4	ENSMUSG00000005779	294.579	0.197861	0.233061	0.848966	0.3959	0.8911	MGI:1098257	proteasome (prosome, macropain) subunit, beta type 4	protein coding gene	3	-	94884324	94886958
837	Mmp8	ENSMUSG00000005800	137.06	0.530229	0.208131	2.54758	0.0108474	0.306983	MGI:1202395	matrix metallopeptidase 8	protein coding gene	9	+	7558456	7568485
838	Slc30a4	ENSMUSG00000005802	172.64	0.272143	0.129454	2.10224	0.0355325	0.473384	MGI:1345282	solute carrier family 30 (zinc transporter), member 4	protein coding gene	2	-	122681233	122702663
839	Sqor	ENSMUSG00000005803	156.736	0.0853191	0.281289	0.303315	0.76165	0.973634	MGI:1929899	sulfide quinone oxidoreductase	protein coding gene	2	+	122765327	122809553
840	Bloc1s6	ENSMUSG00000005804	105.631	-0.128353	0.356147	-0.360394	0.718553	0.965597	MGI:1927580	biogenesis of lysosomal organelles complex-1, subunit 6, pallidin	protein coding gene	2	+	122738503	122749475
841	Metap1	ENSMUSG00000005813	149.578	0.0268917	0.180815	0.148725	0.88177	0.990013	MGI:1922874	methionyl aminopeptidase 1	protein coding gene	3	-	138458960	138489382
842	Gpr108	ENSMUSG00000005823	156.526	0.256386	0.196911	1.30204	0.192902	0.783758	MGI:1925558	G protein-coupled receptor 108	protein coding gene	17	-	57234635	57248446
843	Tnfsf14	ENSMUSG00000005824	19.3126	0.213909	0.549575	0.389226	0.697109	0.960295	MGI:1355317	tumor necrosis factor (ligand) superfamily, member 14	protein coding gene	17	-	57189492	57194177
844	Gata6	ENSMUSG00000005836	124.377	0.00929544	0.320514	0.0290016	0.976863	0.998332	MGI:107516	GATA binding protein 6	protein coding gene	18	+	11052510	11085636
845	Rsl1d1	ENSMUSG00000005846	215.626	-0.0794246	0.216209	-0.367351	0.713357	0.964554	MGI:1913659	ribosomal L1 domain containing 1	protein coding gene	16	-	11193037	11203292
846	Cnga2	ENSMUSG00000005864	10.0262	1.12449	1.23126	0.913288	0.361091	0.880164	MGI:108040	cyclic nucleotide gated channel alpha 2	protein coding gene	X	+	71991849	72010218
847	Apc	ENSMUSG00000005871	983.414	-0.331066	0.239279	-1.3836	0.166482	0.758327	MGI:88039	APC, WNT signaling pathway regulator	protein coding gene	18	+	34220924	34322552
848	Reep5	ENSMUSG00000005873	309.244	0.343835	0.241186	1.4256	0.153984	0.74397	MGI:1270152	receptor accessory protein 5	protein coding gene	18	-	34344885	34374070
849	Ergic3	ENSMUSG00000005881	230.321	-0.224172	0.219363	-1.02192	0.306818	0.853543	MGI:1913616	ERGIC and golgi 3	protein coding gene	2	+	156008045	156018279
850	Uqcc1	ENSMUSG00000005882	113.598	-0.00271225	0.482038	-0.00562663	0.995511	0.999595	MGI:1929472	ubiquinol-cytochrome c reductase complex assembly factor 1	protein coding gene	2	-	155846894	155930310
851	Spo11	ENSMUSG00000005883	4.23789	0.0239816	1.31196	0.0182791	0.985416	NA	MGI:1349669	SPO11 initiator of meiotic double stranded breaks	protein coding gene	2	+	172977700	172993576
852	Ncoa2	ENSMUSG00000005886	571.34	0.344796	0.325416	1.05956	0.289347	0.845678	MGI:1276533	nuclear receptor coactivator 2	protein coding gene	1	-	13139105	13374083
853	Nr2c2	ENSMUSG00000005893	424.009	-0.0862086	0.194462	-0.44332	0.657535	0.95413	MGI:1352466	nuclear receptor subfamily 2, group C, member 2	protein coding gene	6	+	92091418	92173058
854	Nr2c1	ENSMUSG00000005897	61.0187	-0.129452	0.202082	-0.640595	0.521786	0.923204	MGI:1352465	nuclear receptor subfamily 2, group C, member 1	protein coding gene	10	+	94148023	94197211
855	Smpd4	ENSMUSG00000005899	185.289	-0.801258	0.389508	-2.0571	0.0396766	0.49191	MGI:1924876	sphingomyelin phosphodiesterase 4	protein coding gene	16	+	17619354	17644828
856	Pex1	ENSMUSG00000005907	74.1512	-0.0852578	0.397275	-0.214606	0.830074	0.981986	MGI:1918632	peroxisomal biogenesis factor 1	protein coding gene	5	+	3596066	3637230
857	Otx1	ENSMUSG00000005917	7.10868	0.195884	0.878609	0.222948	0.823576	0.981243	MGI:97450	orthodenticle homeobox 1	protein coding gene	11	-	21994764	22001651
858	Kctd20	ENSMUSG00000005936	350.706	0.236983	0.151373	1.56555	0.117453	0.69217	MGI:1914239	potassium channel tetramerisation domain containing 20	protein coding gene	17	+	28952436	28969549
859	Itgae	ENSMUSG00000005947	39.1788	-0.00991699	0.344835	-0.0287587	0.977057	0.998332	MGI:1298377	integrin alpha E, epithelial-associated	protein coding gene	11	+	73090583	73147446
860	Ctns	ENSMUSG00000005949	63.8544	-0.445292	0.330268	-1.34827	0.17757	0.77269	MGI:1932872	cystinosis, nephropathic	protein coding gene	11	-	73183596	73199042
861	P2rx5	ENSMUSG00000005950	6.6205	0.345257	0.85505	0.403785	0.68637	NA	MGI:2137026	purinergic receptor P2X, ligand-gated ion channel, 5	protein coding gene	11	+	73160421	73172685
862	Shpk	ENSMUSG00000005951	13.3622	0.352993	0.468517	0.753425	0.451195	0.908231	MGI:1921887	sedoheptulokinase	protein coding gene	11	+	73199460	73224511
863	Ephb3	ENSMUSG00000005958	126.967	-0.287779	0.320087	-0.899065	0.368618	0.884278	MGI:104770	Eph receptor B3	protein coding gene	16	+	21204755	21223305
864	Tuft1	ENSMUSG00000005968	136.981	0.581077	0.279785	2.07687	0.0378132	0.482619	MGI:109572	tuftelin 1	protein coding gene	3	-	94612757	94658872
865	Rcn1	ENSMUSG00000005973	293.264	0.265286	0.156071	1.69978	0.0891721	0.6449	MGI:104559	reticulocalbin 1	protein coding gene	2	-	105386291	105399319
866	Trap1	ENSMUSG00000005981	213.953	0.0482831	0.157436	0.306683	0.759084	0.973301	MGI:1915265	TNF receptor-associated protein 1	protein coding gene	16	-	4039971	4077827
867	Naa60	ENSMUSG00000005982	213.243	0.27082	0.189997	1.42539	0.154044	0.744018	MGI:1922013	N(alpha)-acetyltransferase 60, NatF catalytic subunit	protein coding gene	16	+	3872496	3904781
868	1700037C18Rik	ENSMUSG00000005983	25.6516	-0.395945	0.649496	-0.60962	0.542114	0.92972	MGI:1920511	RIKEN cDNA 1700037C18 gene	protein coding gene	16	-	3905798	3908689
869	Ankrd13d	ENSMUSG00000005986	15.8323	-0.872872	0.765226	-1.14067	0.254006	0.825473	MGI:1915673	ankyrin repeat domain 13 family, member D	protein coding gene	19	-	4270180	4283137
870	Tpr	ENSMUSG00000006005	1591.49	0.0209883	0.139984	0.149934	0.880817	0.990013	MGI:1922066	translocated promoter region, nuclear basket protein	protein coding gene	1	+	150392838	150449935
871	Odr4	ENSMUSG00000006010	146.16	-0.297858	0.231261	-1.28797	0.197755	0.790316	MGI:2385108	odr4 GPCR localization factor homolog	protein coding gene	1	-	150361305	150393080
872	Prg4	ENSMUSG00000006014	87.3637	0.675955	0.409976	1.64877	0.0991954	0.660281	MGI:1891344	proteoglycan 4 (megakaryocyte stimulating factor, articular superficial zone protein)	protein coding gene	1	-	150449412	150466165
873	Dhx34	ENSMUSG00000006019	90.0233	0.126118	0.227903	0.553386	0.579999	0.938489	MGI:1918973	DEAH (Asp-Glu-Ala-His) box polypeptide 34	protein coding gene	7	-	16197220	16222078
874	Kptn	ENSMUSG00000006021	23.5348	-0.6583	0.547802	-1.20171	0.229475	0.808476	MGI:1890380	kaptin	protein coding gene	7	+	16119895	16127516
875	Napa	ENSMUSG00000006024	263.989	-0.18846	0.217809	-0.865256	0.386898	0.888297	MGI:104563	N-ethylmaleimide sensitive fusion protein attachment protein alpha	protein coding gene	7	+	16098458	16117975
876	Sra1	ENSMUSG00000006050	132.384	0.264996	0.186466	1.42115	0.155273	0.745934	MGI:1344414	steroid receptor RNA activator 1	protein coding gene	18	-	36667187	36670311
877	Calcoco2	ENSMUSG00000006056	1.06528	2.85031	2.85757	0.997458	0.318542	NA	MGI:1343177	calcium binding and coiled-coil domain 2	protein coding gene	11	-	96099326	96111964
878	Atp5g1	ENSMUSG00000006057	130.182	0.373908	0.22704	1.64688	0.0995829	0.661848	MGI:107653	ATP synthase, H+ transporting, mitochondrial F0 complex, subunit C1 (subunit 9)	protein coding gene	11	-	96072793	96075694
879	Snf8	ENSMUSG00000006058	163.164	-0.0227784	0.203234	-0.11208	0.91076	0.992107	MGI:1343161	SNF8, ESCRT-II complex subunit, homolog (S. cerevisiae)	protein coding gene	11	+	96034885	96047430
880	Tbcb	ENSMUSG00000006095	129.695	0.284791	0.202492	1.40643	0.159598	0.750092	MGI:1913661	tubulin folding cofactor B	protein coding gene	7	-	30224129	30232197
881	Inpp5k	ENSMUSG00000006127	191.931	-0.133662	0.223901	-0.59697	0.550527	0.931592	MGI:1194899	inositol polyphosphate 5-phosphatase K	protein coding gene	11	+	75630988	75648871
882	Crkl	ENSMUSG00000006134	310.525	0.538716	0.292716	1.84041	0.0657082	0.589061	MGI:104686	v-crk avian sarcoma virus CT10 oncogene homolog-like	protein coding gene	16	+	17451987	17487434
883	Upk3bl	ENSMUSG00000006143	2.87573	3.51087	1.30936	2.68136	0.00733226	NA	MGI:1916915	uroplakin 3B-like	protein coding gene	5	+	136054492	136064326
884	Eps8l1	ENSMUSG00000006154	68.0314	-1.017	0.456276	-2.22892	0.0258191	0.417109	MGI:1914675	EPS8-like 1	protein coding gene	7	+	4460674	4480487
885	Clint1	ENSMUSG00000006169	660.025	0.0579587	0.0969421	0.59787	0.549927	0.931592	MGI:2144243	clathrin interactor 1	protein coding gene	11	+	45851964	45910625
886	Prss16	ENSMUSG00000006179	1.24926	-0.224594	2.27334	-0.098795	0.921301	NA	MGI:1859181	protease, serine 16 (thymus)	protein coding gene	13	-	22002176	22009741
887	Cdkal1	ENSMUSG00000006191	139.325	0.700149	0.259713	2.69586	0.00702069	0.255996	MGI:1921765	CDK5 regulatory subunit associated protein 1-like 1	protein coding gene	13	-	29191746	29855674
888	Cdcp3	ENSMUSG00000006204	0.90909	-1.31581	3.08505	-0.426511	0.669736	NA	MGI:1918645	CUB domain containing protein 3	protein coding gene	7	+	131174402	131306451
889	Htra1	ENSMUSG00000006205	90.5174	0.17203	0.300346	0.572772	0.566799	0.935234	MGI:1929076	HtrA serine peptidase 1	protein coding gene	7	+	130936203	130985658
890	Zbtb17	ENSMUSG00000006215	104.417	0.279256	0.355771	0.784932	0.432493	0.902487	MGI:107410	zinc finger and BTB domain containing 17	protein coding gene	4	+	141444673	141467937
891	Fam131c	ENSMUSG00000006218	1.98249	0.63576	1.83204	0.347023	0.728574	NA	MGI:2685539	family with sequence similarity 131, member C	protein coding gene	4	+	141368220	141384175
892	Fblim1	ENSMUSG00000006219	344.209	-0.407535	0.243989	-1.6703	0.09486	0.654285	MGI:1921452	filamin binding LIM protein 1	protein coding gene	4	-	141576062	141606052
893	Hspb7	ENSMUSG00000006221	139.69	0.215754	0.172603	1.25	0.211298	0.796091	MGI:1352494	heat shock protein family, member 7 (cardiovascular)	protein coding gene	4	+	141420779	141425310
894	Epor	ENSMUSG00000006235	1.6953	-1.86717	2.03307	-0.918403	0.358408	NA	MGI:95408	erythropoietin receptor	protein coding gene	9	-	21958897	21963506
895	Ccdc159	ENSMUSG00000006241	9.78848	-1.94601	0.731592	-2.65997	0.00781486	0.268558	MGI:1914369	coiled-coil domain containing 159	protein coding gene	9	+	21927471	21935872
896	Mob1b	ENSMUSG00000006262	269.17	-0.143622	0.187167	-0.76735	0.442873	0.904228	MGI:1915723	MOB kinase activator 1B	protein coding gene	5	+	88720871	88758455
897	Atp6v1b1	ENSMUSG00000006269	1.43524	1.43371	1.924	0.745174	0.456167	NA	MGI:103285	ATPase, H+ transporting, lysosomal V1 subunit B1	protein coding gene	6	+	83743017	83758855
898	Atp6v1b2	ENSMUSG00000006273	563.239	0.0589933	0.160652	0.367211	0.713461	0.964554	MGI:109618	ATPase, H+ transporting, lysosomal V1 subunit B2	protein coding gene	8	+	69088736	69113718
899	Eps15l1	ENSMUSG00000006276	327.704	-0.119995	0.152956	-0.784508	0.432742	0.902487	MGI:104582	epidermal growth factor receptor pathway substrate 15-like 1	protein coding gene	8	-	72340999	72421460
900	Tep1	ENSMUSG00000006281	407.025	0.110683	0.271778	0.407254	0.683822	0.958335	MGI:109573	telomerase associated protein 1	protein coding gene	14	-	50824059	50870560
901	Ttc5	ENSMUSG00000006288	123.752	-0.387554	0.176113	-2.20059	0.0277649	0.428598	MGI:2683584	tetratricopeptide repeat domain 5	protein coding gene	14	-	50765415	50785519
902	Osgep	ENSMUSG00000006289	109.281	0.341552	0.256837	1.32984	0.18357	0.776437	MGI:1913496	O-sialoglycoprotein endopeptidase	protein coding gene	14	-	50915374	50924893
903	Aamp	ENSMUSG00000006299	353.888	0.192347	0.197138	0.975702	0.329212	0.865638	MGI:107809	angio-associated migratory protein	protein coding gene	1	-	74279840	74284738
904	Tmbim1	ENSMUSG00000006301	392.878	0.442453	0.250426	1.7668	0.0772618	0.620957	MGI:1916910	transmembrane BAX inhibitor motif containing 1	protein coding gene	1	-	74288247	74304336
905	Arpc2	ENSMUSG00000006304	1371.53	0.121522	0.0926159	1.3121	0.189485	0.780041	MGI:1923959	actin related protein 2/3 complex, subunit 2	protein coding gene	1	+	74236490	74268209
906	Kmt2b	ENSMUSG00000006307	611.625	-0.584973	0.155168	-3.76993	0.000163296	0.0335115	MGI:109565	lysine (K)-specific methyltransferase 2B	protein coding gene	7	-	30568858	30588726
907	Zbtb32	ENSMUSG00000006310	32.98	0.204843	0.464263	0.441222	0.659052	0.954778	MGI:1891838	zinc finger and BTB domain containing 32	protein coding gene	7	-	30589681	30598909
908	Upk1a	ENSMUSG00000006313	2.53428	-1.85156	1.43886	-1.28682	0.198157	NA	MGI:98911	uroplakin 1A	protein coding gene	7	-	30603092	30612734
909	Tmem147	ENSMUSG00000006315	40.0783	0.3601	0.295247	1.21966	0.222596	0.804969	MGI:1915011	transmembrane protein 147	protein coding gene	7	-	30727701	30729534
910	Rps9	ENSMUSG00000006333	1621.75	0.0375043	0.0868661	0.431749	0.665924	0.955843	MGI:1924096	ribosomal protein S9	protein coding gene	7	+	3703993	3706897
911	Tfpt	ENSMUSG00000006335	43.4252	-0.261371	0.459639	-0.568643	0.569598	0.936545	MGI:1916964	TCF3 (E2A) fusion partner	protein coding gene	7	-	3620324	3629929
912	Susd2	ENSMUSG00000006342	39.9638	0.147177	0.354576	0.415079	0.678084	0.958335	MGI:1918983	sushi domain containing 2	protein coding gene	10	-	75636706	75644008
913	Ggt5	ENSMUSG00000006344	40.2673	0.202427	0.398284	0.508246	0.611281	0.945715	MGI:1346063	gamma-glutamyltransferase 5	protein coding gene	10	+	75589340	75617200
914	Ggt1	ENSMUSG00000006345	10.9739	0.619089	1.00316	0.617137	0.537144	0.927034	MGI:95706	gamma-glutamyltransferase 1	protein coding gene	10	+	75561604	75586200
915	Crip2	ENSMUSG00000006356	528.262	0.132869	0.15605	0.851449	0.39452	0.890904	MGI:1915587	cysteine rich protein 2	protein coding gene	12	+	113140236	113145506
916	Crip1	ENSMUSG00000006360	184.445	0.140568	0.201961	0.696013	0.486421	0.913735	MGI:88501	cysteine-rich protein 1 (intestinal)	protein coding gene	12	+	113152012	113153879
917	Cbfa2t3	ENSMUSG00000006362	384.922	0.121612	0.319932	0.380118	0.703858	0.961803	MGI:1338013	CBFA2/RUNX1 translocation partner 3	protein coding gene	8	-	122625141	122699109
918	Fbln1	ENSMUSG00000006369	248.557	0.0234883	0.171865	0.136667	0.891294	0.991037	MGI:95487	fibulin 1	protein coding gene	15	+	85205949	85286294
919	Pgrmc1	ENSMUSG00000006373	280.115	-0.00337611	0.134779	-0.0250493	0.980016	0.998342	MGI:1858305	progesterone receptor membrane component 1	protein coding gene	X	+	36598206	36606079
920	Gcat	ENSMUSG00000006378	11.3071	-0.15621	1.09687	-0.142414	0.886753	0.990575	MGI:1349389	glycine C-acetyltransferase (2-amino-3-ketobutyrate-coenzyme A ligase)	protein coding gene	15	+	79030874	79042531
921	Tek	ENSMUSG00000006386	734.156	-0.252325	0.131207	-1.92311	0.0544662	0.548462	MGI:98664	TEK receptor tyrosine kinase	protein coding gene	4	+	94739289	94874976
922	Mpl	ENSMUSG00000006389	3.93118	0.879886	1.10668	0.795065	0.426576	NA	MGI:97076	myeloproliferative leukemia virus oncogene	protein coding gene	4	-	118442415	118457513
923	Elovl1	ENSMUSG00000006390	273.244	0.214922	0.181796	1.18221	0.23712	0.81694	MGI:1858959	elongation of very long chain fatty acids (FEN1/Elo2, SUR4/Elo3, yeast)-like 1	protein coding gene	4	+	118428093	118432953
924	Med8	ENSMUSG00000006392	157.029	-0.156172	0.132504	-1.17862	0.238548	0.817341	MGI:1915269	mediator complex subunit 8	protein coding gene	4	+	118409337	118415782
925	Hyi	ENSMUSG00000006395	22.7734	0.865375	0.367251	2.35636	0.0184552	0.36489	MGI:1915430	hydroxypyruvate isomerase (putative)	polymorphic pseudogene	4	+	118359999	118362744
926	Cdc20	ENSMUSG00000006398	49.9706	0.166962	0.345296	0.483533	0.628717	0.950039	MGI:1859866	cell division cycle 20	protein coding gene	4	-	118432901	118437343
927	Adamts4	ENSMUSG00000006403	145.428	-0.185401	0.171741	-1.07954	0.280348	0.841879	MGI:1339949	a disintegrin-like and metallopeptidase (reprolysin type) with thrombospondin type 1 motif, 4	protein coding gene	1	+	171250421	171260637
928	Nectin4	ENSMUSG00000006411	73.6921	0.0677832	0.233287	0.290557	0.77139	0.974016	MGI:1918990	nectin cell adhesion molecule 4	protein coding gene	1	+	171370173	171388287
929	Pfdn2	ENSMUSG00000006412	75.973	-0.297021	0.278817	-1.06529	0.286744	0.844482	MGI:1276111	prefoldin 2	protein coding gene	1	+	171345670	171359254
930	Rnf114	ENSMUSG00000006418	633.826	-0.0391978	0.0940467	-0.416791	0.676831	0.958335	MGI:1933159	ring finger protein 114	protein coding gene	2	+	167492645	167516173
931	C330007P06Rik	ENSMUSG00000006423	191.476	0.24933	0.219972	1.13346	0.25702	0.826887	MGI:1924894	RIKEN cDNA C330007P06 gene	protein coding gene	X	-	36827161	36864303
932	Neurl1a	ENSMUSG00000006435	20.8281	0.68736	0.529342	1.29852	0.19411	0.784777	MGI:1334263	neuralized E3 ubiquitin protein ligase 1A	protein coding gene	19	+	47178820	47259441
933	Srm	ENSMUSG00000006442	73.9645	0.530866	0.2623	2.02389	0.0429818	0.503759	MGI:102690	spermidine synthase	protein coding gene	4	+	148591513	148594619
934	Epha2	ENSMUSG00000006445	641.606	0.197768	0.169868	1.16425	0.244323	0.820209	MGI:95278	Eph receptor A2	protein coding gene	4	+	141301240	141329384
935	Rbm14	ENSMUSG00000006456	207.99	0.183804	0.401409	0.457897	0.647027	0.952206	MGI:1929092	RNA binding motif protein 14	protein coding gene	19	-	4800569	4811634
936	Actn3	ENSMUSG00000006457	13.85	-0.975524	1.54125	-0.632943	0.526771	0.924849	MGI:99678	actinin alpha 3	protein coding gene	19	-	4861216	4877909
937	A530013C23Rik	ENSMUSG00000006462	13.9128	-0.512023	0.483073	-1.05993	0.289177	0.845467	MGI:3041178	RIKEN cDNA A530013C23 gene	lncRNA gene	2	+	167690759	167697413
938	Zdhhc24	ENSMUSG00000006463	40.1808	-0.0739157	0.271373	-0.272376	0.785333	0.975256	MGI:1917855	zinc finger, DHHC domain containing 24	protein coding gene	19	+	4878668	4885397
939	Bbs1	ENSMUSG00000006464	84.6947	-0.31453	0.278119	-1.13092	0.25809	0.827371	MGI:1277215	Bardet-Biedl syndrome 1 (human)	protein coding gene	19	-	4886878	4906628
940	Ndor1	ENSMUSG00000006471	93.4738	-0.274372	0.36678	-0.748056	0.454427	0.908748	MGI:1926047	NADPH dependent diflavin oxidoreductase 1	protein coding gene	2	-	25244813	25255509
941	Nsmf	ENSMUSG00000006476	113.613	-0.336041	0.356444	-0.942759	0.345804	0.872143	MGI:1861755	NMDA receptor synaptonuclear signaling and neuronal migration factor	protein coding gene	2	+	25054361	25062881
942	Pdk1	ENSMUSG00000006494	109.019	-0.349108	0.300825	-1.1605	0.245846	0.820591	MGI:1926119	pyruvate dehydrogenase kinase, isoenzyme 1	protein coding gene	2	+	71873224	71903858
943	Ptbp1	ENSMUSG00000006498	1001.58	0.1768	0.148732	1.18871	0.234554	0.813601	MGI:97791	polypyrimidine tract binding protein 1	protein coding gene	10	+	79854432	79864435
944	Mvd	ENSMUSG00000006517	30.7943	0.258092	0.371584	0.694572	0.487324	0.913735	MGI:2179327	mevalonate (diphospho) decarboxylase	protein coding gene	8	-	122433601	122443422
945	Cyba	ENSMUSG00000006519	517.865	0.228911	0.143283	1.59761	0.11013	0.68115	MGI:1316658	cytochrome b-245, alpha polypeptide	protein coding gene	8	-	122424776	122432930
946	Itih3	ENSMUSG00000006522	8.62989	0.16302	0.54712	0.29796	0.765733	0.974016	MGI:96620	inter-alpha trypsin inhibitor, heavy chain 3	protein coding gene	14	-	30908572	30923760
947	Stimate	ENSMUSG00000006526	76.9265	0.451736	0.277352	1.62875	0.103366	0.67068	MGI:1921500	STIM activating enhancer	protein coding gene	14	+	30825590	30877210
948	Sfmbt1	ENSMUSG00000006527	181.334	-0.189177	0.184056	-1.02782	0.304033	0.853035	MGI:1859609	Scm-like with four mbt domains 1	protein coding gene	14	+	30714849	30822721
949	Itih1	ENSMUSG00000006529	4.95722	-0.396106	1.17299	-0.337691	0.735596	NA	MGI:96618	inter-alpha trypsin inhibitor, heavy chain 1	protein coding gene	14	-	30929180	30943289
950	Ihh	ENSMUSG00000006538	1.14113	1.9259	3.53431	0.544916	0.585812	NA	MGI:96533	Indian hedgehog	protein coding gene	1	-	74945315	74951672
951	Prkag3	ENSMUSG00000006542	18.2346	-0.449116	0.622211	-0.721807	0.470413	0.912594	MGI:1891343	protein kinase, AMP-activated, gamma 3 non-catalytic subunit	protein coding gene	1	-	74738922	74749221
952	Atp7b	ENSMUSG00000006567	80.3169	-0.522864	0.32222	-1.62269	0.104655	0.673785	MGI:103297	ATPase, Cu++ transporting, beta polypeptide	protein coding gene	8	-	21992783	22060074
953	Slc4a1	ENSMUSG00000006574	10.4149	0.652063	1.70338	0.382806	0.701864	0.961328	MGI:109393	solute carrier family 4 (anion exchanger), member 1	protein coding gene	11	-	102348820	102365281
954	Rundc3a	ENSMUSG00000006575	3.84659	-0.379246	1.00495	-0.377379	0.705892	NA	MGI:1858752	RUN domain containing 3A	protein coding gene	11	+	102393403	102402555
955	Slc4a3	ENSMUSG00000006576	48.8419	-0.0332883	0.40653	-0.0818842	0.934739	0.994927	MGI:109350	solute carrier family 4 (anion exchanger), member 3	protein coding gene	1	+	75546044	75559431
956	Cdt1	ENSMUSG00000006585	79.5266	0.438122	0.280503	1.56192	0.118308	0.694996	MGI:1914427	chromatin licensing and DNA replication factor 1	protein coding gene	8	+	122568015	122573130
957	Runx1t1	ENSMUSG00000006586	58.4682	-0.254295	0.657468	-0.38678	0.698919	0.960584	MGI:104793	RUNX1 translocation partner 1	protein coding gene	4	+	13743436	13893649
958	Snai3	ENSMUSG00000006587	3.83897	1.0251	1.18122	0.867832	0.385486	NA	MGI:1353563	snail family zinc finger 3	protein coding gene	8	-	122454208	122460733
959	Aprt	ENSMUSG00000006589	140.792	0.277647	0.222399	1.24842	0.211876	0.796091	MGI:88061	adenine phosphoribosyl transferase	protein coding gene	8	-	122574637	122576907
960	Gtf2h1	ENSMUSG00000006599	181.975	-0.1151	0.234622	-0.490577	0.623726	0.94942	MGI:1277216	general transcription factor II H, polypeptide 1	protein coding gene	7	+	46796103	46823800
961	Hfe	ENSMUSG00000006611	110.468	0.0165792	0.423826	0.039118	0.968796	0.997061	MGI:109191	homeostatic iron regulator	protein coding gene	13	-	23702034	23710854
962	Abhd1	ENSMUSG00000006638	4.60916	-0.521681	0.802843	-0.649793	0.515826	NA	MGI:1931013	abhydrolase domain containing 1	polymorphic pseudogene	5	+	30950066	30955091
963	Slc5a6	ENSMUSG00000006641	22.3033	-0.317496	0.684359	-0.463932	0.642697	0.951826	MGI:2660847	solute carrier family 5 (sodium-dependent vitamin transporter), member 6	protein coding gene	5	-	31036036	31048924
964	Tcf23	ENSMUSG00000006642	24.8627	-1.36111	0.421989	-3.22546	0.0012577	0.11465	MGI:1934960	transcription factor 23	protein coding gene	5	+	30968662	30977018
965	Nphs1	ENSMUSG00000006649	7.50058	0.870185	0.986242	0.882324	0.377602	0.885197	MGI:1859637	nephrosis 1, nephrin	protein coding gene	7	+	30458315	30487223
966	Aplp1	ENSMUSG00000006651	21.4734	0.270621	0.610699	0.443134	0.657669	0.954166	MGI:88046	amyloid beta (A4) precursor-like protein 1	protein coding gene	7	-	30434982	30445535
967	Qrich1	ENSMUSG00000006673	544.25	0.389283	0.138248	2.81583	0.00486517	0.222334	MGI:1916482	glutamine-rich 1	protein coding gene	9	+	108516982	108560167
968	P4htm	ENSMUSG00000006675	23.8849	-1.43592	1.05651	-1.35912	0.174108	0.769272	MGI:1921693	prolyl 4-hydroxylase, transmembrane (endoplasmic reticulum)	protein coding gene	9	-	108578862	108597667
969	Usp19	ENSMUSG00000006676	543.709	-0.327097	0.342525	-0.954959	0.339598	0.870031	MGI:1918722	ubiquitin specific peptidase 19	protein coding gene	9	+	108490607	108502337
970	Pola1	ENSMUSG00000006678	137.328	-0.0829053	0.365043	-0.227111	0.820337	0.981232	MGI:99660	polymerase (DNA directed), alpha 1	protein coding gene	X	-	93304767	93632155
971	Cdc42	ENSMUSG00000006699	1026.13	0.172853	0.0870872	1.98482	0.0471643	0.523493	MGI:106211	cell division cycle 42	protein coding gene	4	-	137319696	137357720
972	Pknox1	ENSMUSG00000006705	144.872	-0.00492482	0.519861	-0.00947335	0.992441	0.999595	MGI:1201409	Pbx/knotted 1 homeobox	protein coding gene	17	+	31564734	31607693
973	D130043K22Rik	ENSMUSG00000006711	20.6497	-0.65423	1.1935	-0.54816	0.583582	0.940151	MGI:3036268	RIKEN cDNA D130043K22 gene	protein coding gene	13	+	24845135	24901270
974	Gmnn	ENSMUSG00000006715	28.4163	0.306752	0.337918	0.907771	0.363999	0.880862	MGI:1927344	geminin	protein coding gene	13	-	24751845	24761923
975	Acot13	ENSMUSG00000006717	40.3281	0.0274746	0.508929	0.0539851	0.956947	0.996714	MGI:1914084	acyl-CoA thioesterase 13	protein coding gene	13	-	24817955	24831489
976	Zfp184	ENSMUSG00000006720	5.81129	0.597286	0.964808	0.619073	0.535868	NA	MGI:1922244	zinc finger protein 184 (Kruppel-like)	protein coding gene	13	+	21945094	21960779
977	Cdk4	ENSMUSG00000006728	185.408	-0.175008	0.200558	-0.872606	0.382878	0.886822	MGI:88357	cyclin-dependent kinase 4	protein coding gene	10	+	127063535	127067288
978	B4galnt1	ENSMUSG00000006731	335.893	-0.163457	0.151928	-1.07588	0.281979	0.842989	MGI:1342057	beta-1,4-N-acetyl-galactosaminyl transferase 1	protein coding gene	10	+	127165225	127172330
979	Mettl1	ENSMUSG00000006732	50.9513	0.622834	0.381043	1.63455	0.102143	0.667153	MGI:1339986	methyltransferase like 1	protein coding gene	10	+	127041549	127046365
980	Tspan31	ENSMUSG00000006736	205.585	0.131337	0.198487	0.66169	0.50817	0.919892	MGI:1914375	tetraspanin 31	protein coding gene	10	-	127067280	127070264
981	Kif5b	ENSMUSG00000006740	1246.28	0.0255148	0.103487	0.246551	0.805256	0.97931	MGI:1098268	kinesin family member 5B	protein coding gene	18	-	6201005	6241524
982	Saal1	ENSMUSG00000006763	64.4745	-0.210606	0.236209	-0.89161	0.372602	0.884305	MGI:1926185	serum amyloid A-like 1	protein coding gene	7	-	46686108	46710680
983	Tph2	ENSMUSG00000006764	0.990899	1.95606	2.15927	0.90589	0.364994	NA	MGI:2651811	tryptophan hydroxylase 2	protein coding gene	10	-	115078641	115185022
984	Krt23	ENSMUSG00000006777	28.1424	0.154111	0.380476	0.405048	0.685442	0.958335	MGI:2148866	keratin 23	protein coding gene	11	-	99477973	99493120
985	Cnp	ENSMUSG00000006782	277.205	-0.71214	0.413001	-1.72431	0.0846526	0.641656	MGI:88437	2',3'-cyclic nucleotide 3' phosphodiesterase	protein coding gene	11	+	100574904	100591729
986	Odad4	ENSMUSG00000006784	75.636	-0.13415	0.250392	-0.535761	0.592124	0.94192	MGI:1921657	outer dynein arm complex subunit 4	protein coding gene	11	+	100545608	100572566
987	Sulf2	ENSMUSG00000006800	257.322	0.47451	0.332616	1.4266	0.153695	0.74397	MGI:1919293	sulfatase 2	protein coding gene	2	-	166073899	166155683
988	Sod2	ENSMUSG00000006818	775.121	0.134264	0.175769	0.763864	0.444948	0.90527	MGI:98352	superoxide dismutase 2, mitochondrial	protein coding gene	17	+	13007839	13018119
989	Tmco6	ENSMUSG00000006850	26.4199	0.0990975	0.432257	0.229256	0.81867	0.980953	MGI:1919233	transmembrane and coiled-coil domains 6	protein coding gene	18	+	36735039	36742397
990	Stambp	ENSMUSG00000006906	114.125	0.254964	0.234461	1.08745	0.276839	0.840781	MGI:1917777	STAM binding protein	protein coding gene	6	-	83543211	83572729
991	Ezh1	ENSMUSG00000006920	278.956	-0.17946	0.201002	-0.892827	0.37195	0.884305	MGI:1097695	enhancer of zeste 1 polycomb repressive complex 2 subunit	protein coding gene	11	-	101191115	101226463
992	Hap1	ENSMUSG00000006930	221.582	-0.311154	0.164831	-1.88771	0.0590651	0.57032	MGI:1261831	huntingtin-associated protein 1	protein coding gene	11	-	100347327	100356128
993	P3h4	ENSMUSG00000006931	71.7501	-0.588946	0.667289	-0.882596	0.377455	0.885197	MGI:1913430	prolyl 3-hydroxylase family member 4 (non-enzymatic)	protein coding gene	11	-	100408467	100414716
994	Ctnnb1	ENSMUSG00000006932	1603.52	0.148358	0.108509	1.36724	0.171549	0.76723	MGI:88276	catenin (cadherin associated protein), beta 1	protein coding gene	9	+	120933400	120960507
995	Eif1b	ENSMUSG00000006941	86.1601	0.187424	0.327181	0.572846	0.566749	0.935234	MGI:1916219	eukaryotic translation initiation factor 1B	protein coding gene	9	+	120492606	120495327
996	Chrd	ENSMUSG00000006958	11.6793	-0.45476	0.617654	-0.736269	0.461567	0.910747	MGI:1313268	chordin	protein coding gene	16	+	20733127	20742384
997	Psmd2	ENSMUSG00000006998	821.465	-0.168103	0.158563	-1.06017	0.289069	0.84531	MGI:1096584	proteasome (prosome, macropain) 26S subunit, non-ATPase, 2	protein coding gene	16	+	20651652	20663414
998	Syngr3	ENSMUSG00000007021	1.88675	-2.47336	2.17113	-1.1392	0.25462	NA	MGI:1341881	synaptogyrin 3	protein coding gene	17	-	24685092	24689949
999	Vars	ENSMUSG00000007029	600.66	-0.0577094	0.312156	-0.184874	0.853328	0.985691	MGI:90675	valyl-tRNA synthetase	protein coding gene	17	+	35000987	35016322
1000	Vwa7	ENSMUSG00000007030	12.1001	-0.707598	0.488821	-1.44756	0.14774	0.736657	MGI:1306798	von Willebrand factor A domain containing 7	protein coding gene	17	+	35016579	35026741
1001	Hspa1l	ENSMUSG00000007033	5.59559	-0.911467	0.793896	-1.14809	0.25093	NA	MGI:96231	heat shock protein 1-like	protein coding gene	17	+	34972703	34979228
1002	Slc44a4	ENSMUSG00000007034	27.9958	0.278787	0.365745	0.762243	0.445915	0.90527	MGI:1917379	solute carrier family 44, member 4	protein coding gene	17	+	34914466	34930436
1003	Msh5	ENSMUSG00000007035	8.85666	-0.310619	0.71607	-0.433783	0.664446	0.955789	MGI:1329021	mutS homolog 5	protein coding gene	17	-	35028605	35046745
1004	Abhd16a	ENSMUSG00000007036	270.257	0.331483	0.236594	1.40107	0.161194	0.751334	MGI:99476	abhydrolase domain containing 16A	protein coding gene	17	+	35089263	35102987
1005	Neu1	ENSMUSG00000007038	168.087	0.0855076	0.390382	0.219036	0.826622	0.981687	MGI:97305	neuraminidase 1	protein coding gene	17	+	34931253	34935953
1006	Ddah2	ENSMUSG00000007039	69.77	-0.244395	0.279261	-0.875149	0.381493	0.886277	MGI:1859016	dimethylarginine dimethylaminohydrolase 2	protein coding gene	17	+	35059035	35062095
1007	Clic1	ENSMUSG00000007041	811.172	0.275972	0.0967973	2.85103	0.00435784	0.210448	MGI:2148924	chloride intracellular channel 1	protein coding gene	17	+	35050243	35058719
1008	Lsm2	ENSMUSG00000007050	46.6242	0.0739803	0.378133	0.195646	0.844887	0.984549	MGI:90676	LSM2 homolog, U6 small nuclear RNA and mRNA degradation associated	protein coding gene	17	+	34981862	34985891
1009	Pole	ENSMUSG00000007080	109.967	0.556497	0.347127	1.60315	0.108901	0.679674	MGI:1196391	polymerase (DNA directed), epsilon	protein coding gene	5	+	110286319	110337468
1010	Atp1a2	ENSMUSG00000007097	294.276	0.133968	0.188042	0.712436	0.476195	0.912594	MGI:88106	ATPase, Na+/K+ transporting, alpha 2 polypeptide	protein coding gene	1	-	172271709	172298064
1011	Atp1a4	ENSMUSG00000007107	0.720871	-1.48644	2.9583	-0.502464	0.615341	NA	MGI:1351335	ATPase, Na+/K+ transporting, alpha 4 polypeptide	protein coding gene	1	-	172223513	172258414
1012	Casq1	ENSMUSG00000007122	6.52158	-0.280556	1.14509	-0.245007	0.806451	NA	MGI:1309468	calsequestrin 1	protein coding gene	1	-	172209894	172219868
1013	Stx1a	ENSMUSG00000007207	19.0305	-0.0152085	0.586088	-0.0259491	0.979298	0.998332	MGI:109355	syntaxin 1A (brain)	protein coding gene	5	+	135023482	135051100
1014	Zfp775	ENSMUSG00000007216	22.4151	-0.0380031	0.79858	-0.0475883	0.962044	0.996737	MGI:2683557	zinc finger protein 775	protein coding gene	6	+	48602007	48621548
1015	Scube2	ENSMUSG00000007279	79.7016	-0.260576	0.288347	-0.90369	0.36616	0.882902	MGI:1928765	signal peptide, CUB domain, EGF-like 2	protein coding gene	7	-	109798690	109865679
1016	Mrpl49	ENSMUSG00000007338	50.881	0.374008	0.253443	1.47571	0.140021	0.726986	MGI:108180	mitochondrial ribosomal protein L49	protein coding gene	19	-	6053630	6057755
1017	Dennd2c	ENSMUSG00000007379	34.1519	-0.484572	0.427632	-1.13315	0.25715	0.826887	MGI:3036254	DENN/MADD domain containing 2C	protein coding gene	3	+	103102647	103169738
1018	Mark3	ENSMUSG00000007411	462.068	0.363148	0.279421	1.29965	0.193722	0.783758	MGI:1341865	MAP/microtubule affinity regulating kinase 3	protein coding gene	12	+	111574523	111656221
1019	Gatad1	ENSMUSG00000007415	188.096	0.0703261	0.19463	0.361332	0.717851	0.965431	MGI:1914460	GATA zinc finger domain containing 1	protein coding gene	5	-	3639961	3647936
1020	Pcdha11	ENSMUSG00000007440	1.48246	0.704938	2.17843	0.323599	0.746242	NA	MGI:1298372	protocadherin alpha 11	protein coding gene	18	+	37010858	37187657
1021	M6pr	ENSMUSG00000007458	773.476	0.033931	0.103844	0.326749	0.743858	0.971054	MGI:96904	mannose-6-phosphate receptor, cation dependent	protein coding gene	6	+	122308720	122317680
1022	Lrrc8a	ENSMUSG00000007476	571.224	-0.0248725	0.0796219	-0.312383	0.75475	0.972915	MGI:2652847	leucine rich repeat containing 8A VRAC subunit A	protein coding gene	2	+	30237769	30263790
1023	Mc5r	ENSMUSG00000007480	1.37379	-2.40898	2.17113	-1.10955	0.267192	NA	MGI:99420	melanocortin 5 receptor	protein coding gene	18	+	68337596	68342446
1024	Ppp2r1a	ENSMUSG00000007564	515.471	0.0445656	0.203321	0.219189	0.826503	0.981687	MGI:1926334	protein phosphatase 2, regulatory subunit A, alpha	protein coding gene	17	+	20945454	20965905
3863	Cbs	ENSMUSG00000024039	27.8688	-3.85691	0.886445	-4.35098	1.36e-05	0.00600707	MGI:88285	cystathionine beta-synthase	protein coding gene	17	-	31612623	31637233
1026	Tinf2	ENSMUSG00000007589	112.008	0.314377	0.331559	0.94818	0.343038	0.871176	MGI:107246	Terf1 (TRF1)-interacting nuclear factor 2	protein coding gene	14	-	55676208	55682159
1027	Tssk4	ENSMUSG00000007591	4.54593	-0.0675566	0.667023	-0.101281	0.919328	NA	MGI:1918349	testis-specific serine kinase 4	protein coding gene	14	+	55650184	55652539
1028	Dus3l	ENSMUSG00000007603	70.5354	-0.060141	0.260503	-0.230865	0.81742	0.980711	MGI:2147092	dihydrouridine synthase 3-like (S. cerevisiae)	protein coding gene	17	+	56764757	56770093
1029	Gtpbp3	ENSMUSG00000007610	83.2108	0.0824184	0.446643	0.184529	0.853599	0.985691	MGI:1917609	GTP binding protein 3	protein coding gene	8	+	71488103	71499583
1030	Tgfbr1	ENSMUSG00000007613	548.608	0.155238	0.173163	0.896489	0.369991	0.884305	MGI:98728	transforming growth factor, beta receptor I	protein coding gene	4	+	47353222	47414926
1031	Homer1	ENSMUSG00000007617	104.697	0.15937	0.306456	0.520043	0.603033	0.944853	MGI:1347345	homer scaffolding protein 1	protein coding gene	13	+	93303757	93405129
1032	Rad51c	ENSMUSG00000007646	12.273	-0.331725	0.623815	-0.531769	0.594886	0.942351	MGI:2150020	RAD51 paralog C	protein coding gene	11	-	87376645	87404954
1033	Cav1	ENSMUSG00000007655	845.117	-0.292545	0.202749	-1.44289	0.149051	0.738928	MGI:102709	caveolin 1, caveolae protein	protein coding gene	6	+	17306335	17341328
1034	Arpp19	ENSMUSG00000007656	236.996	0.697288	0.355636	1.96068	0.0499165	0.529697	MGI:1891691	cAMP-regulated phosphoprotein 19	protein coding gene	9	+	75037614	75060313
1035	Bcl2l1	ENSMUSG00000007659	946.126	-0.269515	0.152928	-1.76237	0.0780072	0.623496	MGI:88139	BCL2-like 1	protein coding gene	2	-	152780668	152831728
1036	Khsrp	ENSMUSG00000007670	690.864	0.125962	0.200558	0.62806	0.529965	0.925301	MGI:1336214	KH-type splicing regulatory protein	protein coding gene	17	-	57021049	57031507
1037	Dio2	ENSMUSG00000007682	68.5499	0.372307	0.280664	1.32652	0.184668	0.777072	MGI:1338833	deiodinase, iodothyronine, type II	protein coding gene	12	-	90724552	90738438
1038	Ccdc124	ENSMUSG00000007721	130.478	-0.230762	0.167156	-1.38051	0.167429	0.759313	MGI:1916403	coiled-coil domain containing 124	protein coding gene	8	-	70868226	70873490
1039	Cct4	ENSMUSG00000007739	336.421	0.0380255	0.13631	0.278963	0.780273	0.974171	MGI:104689	chaperonin containing Tcp1, subunit 4 (delta)	protein coding gene	11	+	22990593	23003336
1040	0610009B22Rik	ENSMUSG00000007777	6.68925	0.077126	0.699911	0.110194	0.912255	NA	MGI:1913300	RIKEN cDNA 0610009B22 gene	protein coding gene	11	-	51685386	51688874
1041	Cpt1c	ENSMUSG00000007783	27.847	-0.631818	0.566037	-1.11621	0.264331	0.832446	MGI:2446526	carnitine palmitoyltransferase 1c	protein coding gene	7	-	44959372	44974851
1042	Twist2	ENSMUSG00000007805	7.32454	0.835816	0.766225	1.09082	0.275351	0.840781	MGI:104685	twist basic helix-loop-helix transcription factor 2	protein coding gene	1	+	91801461	91848028
1043	Zfp655	ENSMUSG00000007812	227.63	-0.0136872	0.165309	-0.0827977	0.934012	0.994595	MGI:1919861	zinc finger protein 655	protein coding gene	5	+	145231715	145247302
1044	Rhoa	ENSMUSG00000007815	1690.49	-0.0456562	0.118548	-0.385129	0.700142	0.960875	MGI:1096342	ras homolog family member A	protein coding gene	9	+	108306160	108337943
1045	Zmiz1	ENSMUSG00000007817	1451.51	-0.145317	0.100607	-1.4444	0.148626	0.738653	MGI:3040693	zinc finger, MIZ-type containing 1	protein coding gene	14	+	25459185	25666743
1046	Ankrd26	ENSMUSG00000007827	81.2236	-1.34064	0.510301	-2.62715	0.00861021	0.276571	MGI:1917887	ankyrin repeat domain 26	protein coding gene	6	-	118501308	118562226
1047	Aldh16a1	ENSMUSG00000007833	75.4855	-0.440489	0.393562	-1.11923	0.26304	0.831783	MGI:1916998	aldehyde dehydrogenase 16 family, member A1	protein coding gene	7	-	45141833	45154536
1048	Hnrnpa0	ENSMUSG00000007836	386.673	-0.275303	0.1349	-2.04079	0.0412717	0.498771	MGI:1924384	heterogeneous nuclear ribonucleoprotein A0	protein coding gene	13	-	58125879	58128556
1049	Prrg2	ENSMUSG00000007837	38.3904	0.0263178	0.344626	0.0763663	0.939128	0.995277	MGI:1929596	proline-rich Gla (G-carboxyglutamic acid) polypeptide 2	protein coding gene	7	-	45053584	45062672
1050	Hnrnph1	ENSMUSG00000007850	944.739	-0.164538	0.185198	-0.888441	0.374304	0.884729	MGI:1891925	heterogeneous nuclear ribonucleoprotein H1	protein coding gene	11	+	50376990	50386528
1051	Ift43	ENSMUSG00000007867	43.1594	0.440104	0.362716	1.21336	0.224993	0.805733	MGI:1923661	intraflagellar transport 43	protein coding gene	12	+	86082561	86162459
1052	Id3	ENSMUSG00000007872	179.57	-0.115413	0.259556	-0.444653	0.65657	0.953632	MGI:96398	inhibitor of DNA binding 3	protein coding gene	4	+	136143822	136145392
1053	Tcap	ENSMUSG00000007877	44.2134	0.762723	0.338824	2.25109	0.02438	0.410879	MGI:1330233	titin-cap	protein coding gene	11	+	98383811	98384953
1054	Arid1a	ENSMUSG00000007880	1450.97	-0.118717	0.091457	-1.29807	0.194265	0.785076	MGI:1935147	AT rich interactive domain 1A (SWI-like)	protein coding gene	4	-	133679008	133756769
1055	Crlf1	ENSMUSG00000007888	26.2109	-0.830551	0.779628	-1.06532	0.286733	0.844482	MGI:1340030	cytokine receptor-like factor 1	protein coding gene	8	+	70493158	70504081
1056	Ctsd	ENSMUSG00000007891	1789.12	0.121161	0.10801	1.12175	0.261967	0.830699	MGI:88562	cathepsin D	protein coding gene	7	-	142375910	142387827
1057	Rplp1	ENSMUSG00000007892	1716.78	0.173406	0.0835774	2.07479	0.0380057	0.483303	MGI:1927099	ribosomal protein, large, P1	protein coding gene	9	-	61913283	61914510
1058	Hmgcll1	ENSMUSG00000007908	31.1278	0.196781	0.525919	0.374165	0.708281	0.963579	MGI:2446108	3-hydroxymethyl-3-methylglutaryl-Coenzyme A lyase-like 1	protein coding gene	9	+	76014855	76136350
1059	Phox2a	ENSMUSG00000007946	2.01049	3.2865	1.90826	1.72225	0.0850243	NA	MGI:106633	paired-like homeobox 2a	protein coding gene	7	+	101818313	101822726
1060	Abhd8	ENSMUSG00000007950	39.0653	0.172913	0.415264	0.416392	0.677123	0.958335	MGI:1918946	abhydrolase domain containing 8	protein coding gene	8	-	71456705	71463655
1061	Ift22	ENSMUSG00000007987	68.4298	0.366774	0.367995	0.996684	0.318918	0.861782	MGI:1914536	intraflagellar transport 22	protein coding gene	5	+	136908150	136914509
1062	Fzd3	ENSMUSG00000007989	51.8484	-0.368336	0.54982	-0.669921	0.502908	0.918621	MGI:108476	frizzled class receptor 3	protein coding gene	14	-	65192449	65262463
1063	1700008O03Rik	ENSMUSG00000008028	1.93612	0.868186	2.00144	0.43378	0.664448	NA	MGI:1916599	RIKEN cDNA 1700008O03 gene	protein coding gene	7	-	44360043	44385694
1064	Mid1ip1	ENSMUSG00000008035	203.775	-0.0779903	0.29653	-0.26301	0.792543	0.976757	MGI:1915291	Mid1 interacting protein 1 (gastrulation specific G12-like (zebrafish))	protein coding gene	X	+	10717365	10719702
1065	Ap2s1	ENSMUSG00000008036	148.576	0.0375661	0.301907	0.124429	0.900976	0.991237	MGI:2141861	adaptor-related protein complex 2, sigma 1 subunit	protein coding gene	7	+	16738444	16749290
1066	Fgfrl1	ENSMUSG00000008090	43.1136	-0.415527	0.472674	-0.879098	0.379348	0.885525	MGI:2150920	fibroblast growth factor receptor-like 1	protein coding gene	5	+	108694229	108706950
1067	Brme1	ENSMUSG00000008129	5.56734	-0.422946	1.18379	-0.357282	0.72088	NA	MGI:1921916	break repair meiotic recombinase recruitment factor 1	protein coding gene	8	+	84148025	84172590
1068	Fhl2	ENSMUSG00000008136	29.8534	0.173775	0.482407	0.360226	0.718678	0.965597	MGI:1338762	four and a half LIM domains 2	protein coding gene	1	-	43123074	43196984
1069	Emc10	ENSMUSG00000008140	162.486	-0.271302	0.144028	-1.88368	0.0596084	0.571343	MGI:1916933	ER membrane protein complex subunit 10	protein coding gene	7	-	44489937	44496524
1070	Clstn3	ENSMUSG00000008153	2.71393	-0.802503	2.05242	-0.391004	0.695794	NA	MGI:2178323	calsyntenin 3	protein coding gene	6	-	124430756	124464784
1071	Fbxw9	ENSMUSG00000008167	38.0045	0.771799	0.388552	1.98635	0.0469947	0.522793	MGI:1915878	F-box and WD-40 domain protein 9	protein coding gene	8	+	85060119	85067121
1072	Spib	ENSMUSG00000008193	40.9874	-0.579317	0.521843	-1.11014	0.26694	0.834886	MGI:892986	Spi-B transcription factor (Spi-1/PU.1 related)	protein coding gene	7	-	44525993	44532071
1073	Fnbp4	ENSMUSG00000008200	726.176	-0.102712	0.125452	-0.818734	0.412938	0.895067	MGI:1860513	formin binding protein 4	protein coding gene	2	+	90745454	90781021
1074	Cers4	ENSMUSG00000008206	142.344	-0.594816	0.234853	-2.53271	0.0113184	0.311787	MGI:1914510	ceramide synthase 4	protein coding gene	8	+	4492818	4529603
1075	Scrn3	ENSMUSG00000008226	29.8924	0.192634	0.460339	0.418461	0.67561	0.958335	MGI:1921866	secernin 3	protein coding gene	2	+	73312650	73337818
1076	Phax	ENSMUSG00000008301	101.656	0.0941354	0.239082	0.393736	0.693776	0.959875	MGI:1891839	phosphorylated adaptor for RNA export	protein coding gene	18	+	56562569	56587712
1077	Tle1	ENSMUSG00000008305	233.832	-0.186521	0.223623	-0.834089	0.404231	0.893361	MGI:104636	transducin-like enhancer of split 1	protein coding gene	4	-	72117142	72200919
1078	1700109H08Rik	ENSMUSG00000008307	39.6304	-1.12564	0.500154	-2.25059	0.0244115	0.410879	MGI:1924286	RIKEN cDNA 1700109H08 gene	protein coding gene	5	+	3571716	3584341
1079	Relt	ENSMUSG00000008318	57.9407	-0.711947	0.465343	-1.52994	0.126032	0.704151	MGI:2443373	RELT tumor necrosis factor receptor	protein coding gene	7	-	100845847	100863446
1080	Snrpb2	ENSMUSG00000008333	102.335	0.258454	0.280625	0.920993	0.357054	0.877394	MGI:104805	U2 small nuclear ribonucleoprotein B	protein coding gene	2	+	143063069	143072052
1081	Ubc	ENSMUSG00000008348	6354.02	0.140023	0.0775549	1.80547	0.0710015	0.603011	MGI:98889	ubiquitin C	protein coding gene	5	-	125385965	125390017
1082	Prpf31	ENSMUSG00000008373	236.602	0.0216612	0.192815	0.112342	0.910552	0.992107	MGI:1916238	pre-mRNA processing factor 31	protein coding gene	7	+	3629985	3642485
1083	Sertad1	ENSMUSG00000008384	123.461	0.274876	0.191562	1.43492	0.15131	0.740259	MGI:1913438	SERTA domain containing 1	protein coding gene	7	+	27486953	27490316
1084	Carhsp1	ENSMUSG00000008393	527.905	0.244574	0.0995346	2.45717	0.0140035	0.333528	MGI:1196368	calcium regulated heat stable protein 1	protein coding gene	16	-	8658580	8672153
1085	Elk3	ENSMUSG00000008398	399.036	0.0685703	0.124357	0.551401	0.581359	0.93946	MGI:101762	ELK3, member of ETS oncogene family	protein coding gene	10	-	93247414	93311135
1086	Herpud2	ENSMUSG00000008429	212.999	0.230537	0.148168	1.55591	0.11973	0.695069	MGI:1915393	HERPUD family member 2	protein coding gene	9	-	25108126	25151813
1087	Rdh13	ENSMUSG00000008435	64.4351	-0.707399	0.402257	-1.75858	0.0786497	0.624582	MGI:1918732	retinol dehydrogenase 13 (all-trans and 9-cis)	protein coding gene	7	-	4424770	4445649
1088	Adam21	ENSMUSG00000008438	3.3142	0.269127	1.10288	0.244021	0.807214	NA	MGI:1861229	a disintegrin and metallopeptidase domain 21	protein coding gene	12	-	81558584	81568474
1089	Nutf2	ENSMUSG00000008450	93.577	0.238474	0.207326	1.15023	0.250047	0.825287	MGI:1915301	nuclear transport factor 2	protein coding gene	8	+	105860580	105879330
1090	Fut1	ENSMUSG00000008461	1.33829	-0.13261	2.23997	-0.0592018	0.952791	NA	MGI:109375	fucosyltransferase 1	protein coding gene	7	+	45617606	45621059
1091	Arpc5	ENSMUSG00000008475	553.588	0.0129163	0.12304	0.104977	0.916394	0.992462	MGI:1915021	actin related protein 2/3 complex, subunit 5	protein coding gene	1	+	152766542	152775580
1092	Rnf151	ENSMUSG00000008482	1.28615	0.075878	2.23423	0.0339615	0.972908	NA	MGI:1914754	ring finger protein 151	protein coding gene	17	-	24715839	24718057
1093	Elavl2	ENSMUSG00000008489	2.08995	-0.751452	2.17619	-0.345306	0.729865	NA	MGI:1100887	ELAV like RNA binding protein 1	protein coding gene	4	-	91250763	91400785
1094	Pou2f2	ENSMUSG00000008496	178.396	-0.0185892	0.319293	-0.0582198	0.953574	0.996491	MGI:101897	POU domain, class 2, transcription factor 2	protein coding gene	7	-	25087344	25179726
1095	Mgst1	ENSMUSG00000008540	241.033	0.136848	0.30825	0.443949	0.657079	0.953775	MGI:1913850	microsomal glutathione S-transferase 1	protein coding gene	6	+	138140527	138156755
1096	Nfib	ENSMUSG00000008575	1528.35	-0.240078	0.162735	-1.47527	0.14014	0.72715	MGI:103188	nuclear factor I/B	protein coding gene	4	-	82290173	82506751
1097	Rab25	ENSMUSG00000008601	34.939	0.214369	0.411612	0.520805	0.602503	0.944853	MGI:1858203	RAB25, member RAS oncogene family	protein coding gene	3	-	88542029	88548279
1098	Ubqln4	ENSMUSG00000008604	170.467	0.249008	0.264274	0.942232	0.346074	0.872143	MGI:2150152	ubiquilin 4	protein coding gene	3	+	88553758	88569725
1099	Rbfox1	ENSMUSG00000008658	3.95778	0.409496	1.00972	0.405556	0.685069	NA	MGI:1926224	RNA binding protein, fox-1 homolog (C. elegans) 1	protein coding gene	16	+	5885355	7411526
1100	Rps18	ENSMUSG00000008668	936.338	0.263951	0.110563	2.38732	0.0169716	0.34909	MGI:98146	ribosomal protein S18	protein coding gene	17	-	33951998	33955665
1101	Rpl10	ENSMUSG00000008682	1603.16	0.212648	0.0826741	2.57212	0.0101077	0.298741	MGI:105943	ribosomal protein L10	protein coding gene	X	+	74270816	74273135
1102	Rps15a	ENSMUSG00000008683	797.73	-0.183018	0.158787	-1.1526	0.249076	0.824699	MGI:2389091	ribosomal protein S15A	protein coding gene	7	-	118104374	118116147
1103	Ncaph2	ENSMUSG00000008690	306.537	-0.268125	0.237858	-1.12725	0.259637	0.828262	MGI:1289164	non-SMC condensin II complex, subunit H2	protein coding gene	15	+	89355719	89372826
1104	Hipk1	ENSMUSG00000008730	1683.49	-0.000775136	0.134032	-0.00578321	0.995386	0.999595	MGI:1314873	homeodomain interacting protein kinase 1	protein coding gene	3	-	103739815	103791563
1105	Gprc5b	ENSMUSG00000008734	128.274	0.285061	0.312487	0.912235	0.361645	0.880462	MGI:1927596	G protein-coupled receptor, family C, group 5, member B	protein coding gene	7	-	118972047	118995211
1106	Man1a2	ENSMUSG00000008763	466.748	0.0501337	0.115129	0.435456	0.663231	0.955344	MGI:104676	mannosidase, alpha, class 1A, member 2	protein coding gene	3	-	100562203	100685473
1107	Acyp1	ENSMUSG00000008822	5.36627	-0.963	0.833867	-1.15486	0.248148	NA	MGI:1913454	acylphosphatase 1, erythrocyte (common) type	protein coding gene	12	-	85272398	85288438
1108	Cd163	ENSMUSG00000008845	49.9668	-0.381057	0.279015	-1.36572	0.172027	0.767688	MGI:2135946	CD163 antigen	protein coding gene	6	+	124304656	124330527
1109	Hdac5	ENSMUSG00000008855	278.6	-0.360316	0.228091	-1.5797	0.114175	0.687922	MGI:1333784	histone deacetylase 5	protein coding gene	11	-	102195747	102230172
1110	Rala	ENSMUSG00000008859	272.101	-0.167858	0.167579	-1.00167	0.316505	0.85979	MGI:1927243	v-ral simian leukemia viral oncogene A (ras related)	protein coding gene	13	-	17880575	17944217
1111	Vdac3	ENSMUSG00000008892	259.719	0.294248	0.174096	1.69015	0.0909989	0.646347	MGI:106922	voltage-dependent anion channel 3	protein coding gene	8	-	22577075	22593813
1112	Slc1a7	ENSMUSG00000008932	8.03892	1.92531	1.04457	1.84316	0.0653051	0.588075	MGI:2444087	solute carrier family 1 (glutamate transporter), member 7	protein coding gene	4	+	107968406	108013529
1113	Vps72	ENSMUSG00000008958	162.591	0.181721	0.328151	0.553771	0.579736	0.938421	MGI:1202305	vacuolar protein sorting 72	protein coding gene	3	+	95111042	95123051
1114	Gabpa	ENSMUSG00000008976	281.871	0.444447	0.378169	1.17526	0.239891	0.818057	MGI:95610	GA repeat binding protein, alpha	protein coding gene	16	+	84834925	84863779
1115	Bmp7	ENSMUSG00000008999	13.2376	0.00424916	0.561351	0.00756952	0.99396	0.999595	MGI:103302	bone morphogenetic protein 7	protein coding gene	2	-	172868012	172940321
1116	Dynll1	ENSMUSG00000009013	450.854	0.348323	0.124473	2.79839	0.00513581	0.226919	MGI:1861457	dynein light chain LC8-type 1	protein coding gene	5	-	115297110	115300990
1117	Pdcl	ENSMUSG00000009030	130.358	-0.130411	0.227496	-0.573243	0.56648	0.935224	MGI:1914716	phosducin-like	protein coding gene	2	-	37350074	37359332
1118	Tmem184b	ENSMUSG00000009035	841.149	0.199277	0.111773	1.78287	0.0746067	0.612762	MGI:2445179	transmembrane protein 184b	protein coding gene	15	-	79360684	79403303
1119	Rsph14	ENSMUSG00000009070	6.06753	0.454667	0.803062	0.566167	0.571281	NA	MGI:1918486	radial spoke head homolog 14 (Chlamydomonas)	protein coding gene	10	-	74957477	75032586
1120	Nf2	ENSMUSG00000009073	310.532	0.1835	0.264207	0.694529	0.487351	0.913735	MGI:97307	neurofibromin 2	protein coding gene	11	-	4765845	4849536
1121	Zmat5	ENSMUSG00000009076	23.0865	-0.101307	0.442795	-0.228791	0.819032	0.980953	MGI:1914428	zinc finger, matrin type 5	protein coding gene	11	+	4704678	4737669
1122	Ewsr1	ENSMUSG00000009079	862.184	-0.309834	0.129871	-2.3857	0.0170469	0.34909	MGI:99960	Ewing sarcoma breakpoint region 1	protein coding gene	11	-	5069687	5099107
1123	Ap1b1	ENSMUSG00000009090	320.595	-0.330345	0.287086	-1.15068	0.249863	0.825238	MGI:1096368	adaptor protein complex AP-1, beta 1 subunit	protein coding gene	11	+	4986824	5042791
1124	Derl3	ENSMUSG00000009092	1.77689	-2.50926	2.15078	-1.16667	0.243342	NA	MGI:1917627	Der1-like domain family, member 3	protein coding gene	10	+	75893413	75895941
1125	Tbx1	ENSMUSG00000009097	38.8395	-0.440414	0.421255	-1.04548	0.295801	0.849892	MGI:98493	T-box 1	protein coding gene	16	-	18580979	18590671
1126	Bcl2l13	ENSMUSG00000009112	212.137	0.237566	0.500144	0.474994	0.634791	0.950538	MGI:2136959	BCL2-like 13 (apoptosis facilitator)	protein coding gene	6	+	120836212	120892842
1127	2610028H24Rik	ENSMUSG00000009114	44.2993	-0.168489	0.282495	-0.596433	0.550886	0.931592	MGI:1924214	RIKEN cDNA 2610028H24 gene	protein coding gene	10	+	76449081	76461110
1128	Dqx1	ENSMUSG00000009145	20.4583	0.17253	0.450176	0.383251	0.701534	0.961328	MGI:2136388	DEAQ RNA-dependent ATPase	protein coding gene	6	+	83057844	83067318
1129	Ccl8	ENSMUSG00000009185	33.2461	-0.23231	0.441047	-0.526723	0.598386	0.943612	MGI:101878	chemokine (C-C motif) ligand 8	protein coding gene	11	+	82115185	82116799
1130	Lnpk	ENSMUSG00000009207	101.446	0.0455848	0.265839	0.171475	0.86385	0.986696	MGI:1918115	lunapark, ER junction formation factor	protein coding gene	2	-	74520291	74579435
1131	Prr29	ENSMUSG00000009210	13.9041	-0.049824	0.416897	-0.119511	0.90487	0.991505	MGI:1922823	proline rich 29	protein coding gene	11	+	106374762	106377114
1132	Mymk	ENSMUSG00000009214	3.42877	1.41744	1.17289	1.20851	0.226853	NA	MGI:1913389	myomaker, myoblast fusion factor	protein coding gene	2	-	27061636	27072161
1133	Ascl2	ENSMUSG00000009248	0.97404	-1.67114	3.45172	-0.484146	0.628282	NA	MGI:96920	achaete-scute family bHLH transcription factor 2	protein coding gene	7	-	142966829	142969264
1134	Rarres2	ENSMUSG00000009281	358.358	0.209976	0.13876	1.51324	0.13022	0.707682	MGI:1918910	retinoic acid receptor responder (tazarotene induced) 2	protein coding gene	6	-	48569696	48572789
1135	Pttg1ip	ENSMUSG00000009291	752.365	0.123465	0.119743	1.03108	0.302504	0.852427	MGI:2652132	pituitary tumor-transforming 1 interacting protein	protein coding gene	10	+	77581720	77598732
1136	Trpm2	ENSMUSG00000009292	121.093	0.0522843	0.249819	0.209288	0.834223	0.982307	MGI:1351901	transient receptor potential cation channel, subfamily M, member 2	protein coding gene	10	-	77907722	77969909
1137	Ube2g2	ENSMUSG00000009293	143.147	-0.367562	0.295062	-1.24571	0.21287	0.797171	MGI:1343188	ubiquitin-conjugating enzyme E2G 2	protein coding gene	10	+	77622321	77645990
1138	Mpo	ENSMUSG00000009350	1.85313	1.96476	1.69095	1.16193	0.245263	NA	MGI:97137	myeloperoxidase	protein coding gene	11	+	87793784	87804412
1139	Lpo	ENSMUSG00000009356	0.907702	-1.49419	4.22271	-0.353846	0.723454	NA	MGI:1923363	lactoperoxidase	protein coding gene	11	-	87806428	87826114
1140	Met	ENSMUSG00000009376	256.898	-0.0401314	0.293281	-0.136836	0.891161	0.991037	MGI:96969	met proto-oncogene	protein coding gene	6	+	17463800	17573980
1141	Slc16a12	ENSMUSG00000009378	22.4622	-2.65325	0.789721	-3.35973	0.000780185	0.0883915	MGI:2147716	solute carrier family 16 (monocarboxylic acid transporters), member 12	protein coding gene	19	-	34668403	34747289
1142	Syn2	ENSMUSG00000009394	27.3734	-0.433896	0.44341	-0.978544	0.327805	0.865105	MGI:103020	synapsin II	protein coding gene	6	+	115134902	115282006
1143	Elk1	ENSMUSG00000009406	73.0444	-0.080001	0.219332	-0.364749	0.715299	0.965102	MGI:101833	ELK1, member of ETS oncogene family	protein coding gene	X	-	20933395	20950608
1144	Nav1	ENSMUSG00000009418	683.242	-0.253851	0.181137	-1.40143	0.161085	0.751334	MGI:2183683	neuron navigator 1	protein coding gene	1	-	135434580	135688105
1145	Tnpo1	ENSMUSG00000009470	836.797	0.116483	0.130884	0.889971	0.373482	0.884372	MGI:2681523	transportin 1	protein coding gene	13	-	98839019	98926384
1146	Rnmt	ENSMUSG00000009535	115.168	-0.0216969	0.302796	-0.0716551	0.942876	0.995736	MGI:1915147	RNA (guanine-7-) methyltransferase	protein coding gene	18	+	68300355	68324852
1147	Kcnq1	ENSMUSG00000009545	60.9295	0.453333	0.810037	0.559645	0.575722	0.937879	MGI:108083	potassium voltage-gated channel, subfamily Q, member 1	protein coding gene	7	+	143106877	143427050
1148	Srp14	ENSMUSG00000009549	207.44	0.198313	0.18234	1.0876	0.276772	0.840781	MGI:107169	signal recognition particle 14	protein coding gene	2	-	118475843	118479696
1149	Cdk9	ENSMUSG00000009555	248.091	-0.244125	0.239721	-1.01837	0.3085	0.854096	MGI:1328368	cyclin-dependent kinase 9 (CDC2-related kinase)	protein coding gene	2	-	32705782	32712784
1150	Tor2a	ENSMUSG00000009563	80.2997	0.404917	0.229823	1.76186	0.0780922	0.623496	MGI:1353596	torsin family 2, member A	protein coding gene	2	+	32757234	32762244
1151	Fpgs	ENSMUSG00000009566	60.9879	0.746435	0.700281	1.06591	0.286465	0.844398	MGI:95576	folylpolyglutamyl synthetase	protein coding gene	2	-	32682609	32704145
1152	Mrtfb	ENSMUSG00000009569	513.44	-0.0635227	0.131729	-0.482223	0.629647	0.950119	MGI:3050795	myocardin related transcription factor B	protein coding gene	16	+	13256481	13417529
1153	Cbx5	ENSMUSG00000009575	540.745	-0.172642	0.225552	-0.765421	0.444021	0.904998	MGI:109372	chromobox 5	protein coding gene	15	-	103191544	103239816
1154	Apobec3	ENSMUSG00000009585	1140.81	0.00475636	0.109954	0.0432576	0.965496	0.996737	MGI:1933111	apolipoprotein B mRNA editing enzyme, catalytic polypeptide 3	protein coding gene	15	+	79891659	79915906
1155	Sardh	ENSMUSG00000009614	89.0641	0.605532	0.494498	1.22454	0.220749	0.804401	MGI:2183102	sarcosine dehydrogenase	protein coding gene	2	-	27188393	27248332
1156	Vav2	ENSMUSG00000009621	250.673	0.542056	0.270699	2.00244	0.045238	0.51306	MGI:102718	vav 2 oncogene	protein coding gene	2	-	27262104	27427033
1157	Tex15	ENSMUSG00000009628	44.89	0.11717	0.475945	0.246184	0.80554	0.97931	MGI:1934816	testis expressed gene 15	protein coding gene	8	+	33516738	33585582
1158	Ppp2cb	ENSMUSG00000009630	240.191	-0.0593837	0.122624	-0.484274	0.628191	0.950039	MGI:1321161	protein phosphatase 2 (formerly 2A), catalytic subunit, beta isoform	protein coding gene	8	+	33599625	33619441
1159	G0s2	ENSMUSG00000009633	63.5319	-0.020684	0.262264	-0.078867	0.937138	0.994927	MGI:1316737	G0/G1 switch gene 2	protein coding gene	1	-	193272160	193273188
1160	Dmap1	ENSMUSG00000009640	61.4267	-0.0977827	0.238465	-0.41005	0.681769	0.958335	MGI:1913483	DNA methyltransferase 1-associated protein 1	protein coding gene	4	-	117674681	117682273
1161	Pla2g12b	ENSMUSG00000009646	1.02883	-2.37332	3.38023	-0.702118	0.482606	NA	MGI:1917086	phospholipase A2, group XIIB	protein coding gene	10	+	59403660	59421976
1162	Mcu	ENSMUSG00000009647	130.629	0.341989	0.190021	1.79975	0.0719003	0.60598	MGI:3026965	mitochondrial calcium uniporter	protein coding gene	10	-	59446984	59616692
1163	Oit3	ENSMUSG00000009654	2.59912	-2.27755	1.65548	-1.37576	0.168895	NA	MGI:1201782	oncoprotein induced transcript 3	protein coding gene	10	-	59422960	59441779
1164	Tex11	ENSMUSG00000009670	2.68949	-3.50166	1.46955	-2.38282	0.0171807	NA	MGI:1933237	testis expressed gene 11	protein coding gene	X	-	100838648	101059639
1165	Bcr	ENSMUSG00000009681	461.971	-0.196243	0.134805	-1.45575	0.145462	0.734267	MGI:88141	BCR activator of RhoGEF and GTPase	protein coding gene	10	+	75060592	75184921
1166	Fxyd5	ENSMUSG00000009687	615.475	0.0865094	0.144945	0.596843	0.550612	0.931592	MGI:1201785	FXYD domain-containing ion transport regulator 5	protein coding gene	7	-	31032723	31042331
1167	Kcnd1	ENSMUSG00000009731	12.2333	1.12204	0.782913	1.43315	0.151814	0.741515	MGI:96671	potassium voltage-gated channel, Shal-related family, member 1	protein coding gene	X	+	7823759	7838278
1168	Tfcp2	ENSMUSG00000009733	183.015	-0.149978	0.208471	-0.719418	0.471883	0.912594	MGI:98509	transcription factor CP2	protein coding gene	15	-	100498012	100552008
1169	Pou6f1	ENSMUSG00000009739	102.883	-0.303802	0.28984	-1.04817	0.294561	0.849404	MGI:102935	POU domain, class 6, transcription factor 1	protein coding gene	15	-	100575318	100599984
1170	Ubp1	ENSMUSG00000009741	326.1	0.21822	0.143325	1.52255	0.12787	0.705863	MGI:104889	upstream binding protein 1	protein coding gene	9	+	113930934	113977202
1171	Nuak2	ENSMUSG00000009772	246.309	-0.0180496	0.183443	-0.0983939	0.92162	0.992876	MGI:1921387	NUAK family, SNF1-like kinase, 2	protein coding gene	1	+	132316126	132333488
1172	Cilk1	ENSMUSG00000009828	206.37	-0.0473806	0.183144	-0.258707	0.795861	0.977531	MGI:1934157	ciliogenesis associated kinase 1	protein coding gene	9	+	78109192	78172107
1173	Sdhb	ENSMUSG00000009863	237.979	0.183058	0.17421	1.05079	0.293355	0.849082	MGI:1914930	succinate dehydrogenase complex, subunit B, iron sulfur (Ip)	protein coding gene	4	+	140961271	140979198
1174	Cox4i2	ENSMUSG00000009876	73.0296	-0.173171	0.264667	-0.654298	0.51292	0.921359	MGI:2135755	cytochrome c oxidase subunit 4I2	protein coding gene	2	+	152754173	152765037
1175	Snap47	ENSMUSG00000009894	90.9624	0.199894	0.323634	0.617653	0.536804	0.927034	MGI:1915076	synaptosomal-associated protein, 47	protein coding gene	11	-	59407141	59450041
1176	Wnt3a	ENSMUSG00000009900	12.7625	-0.0174743	0.797281	-0.0219174	0.982514	0.998373	MGI:98956	wingless-type MMTV integration site family, member 3A	protein coding gene	11	-	59248036	59290751
1177	Kdsr	ENSMUSG00000009905	171.781	0.205968	0.331683	0.620976	0.534615	0.927034	MGI:1918000	3-ketodihydrosphingosine reductase	protein coding gene	1	-	106720459	106759727
1178	Vps4b	ENSMUSG00000009907	452.387	0.354024	0.209402	1.69064	0.0909053	0.646347	MGI:1100499	vacuolar protein sorting 4B	protein coding gene	1	-	106770788	106796725
1179	Rps25	ENSMUSG00000009927	522.891	0.22525	0.180053	1.25102	0.210928	0.796091	MGI:1922867	ribosomal protein S25	protein coding gene	9	+	44407714	44410406
1180	Nxf2	ENSMUSG00000009941	1.14343	3.52932	2.12801	1.65851	0.0972152	NA	MGI:1933192	nuclear RNA export factor 2	protein coding gene	X	-	134944526	134964754
1181	Taz	ENSMUSG00000009995	123.176	-0.568076	0.350444	-1.62102	0.105013	0.673785	MGI:109626	tafazzin	protein coding gene	X	+	74281912	74290151
1182	Kif19a	ENSMUSG00000010021	50.8628	0.0405916	0.46846	0.0866489	0.930951	0.993779	MGI:2447024	kinesin family member 19A	protein coding gene	11	+	114765388	114790739
1183	Aldh3a2	ENSMUSG00000010025	267.175	-0.148857	0.172922	-0.860831	0.389331	0.888297	MGI:1353452	aldehyde dehydrogenase family 3, subfamily A2	protein coding gene	11	-	61223417	61267464
1184	Zmynd10	ENSMUSG00000010044	16.0995	-0.517502	0.71948	-0.719272	0.471973	0.912594	MGI:2387863	zinc finger, MYND domain containing 10	protein coding gene	9	+	107547298	107551319
1185	Tmem115	ENSMUSG00000010045	89.2956	0.0907661	0.209792	0.432648	0.665271	0.955789	MGI:1930765	transmembrane protein 115	protein coding gene	9	+	107533945	107538656
1186	Hyal2	ENSMUSG00000010047	131.427	0.137255	0.446814	0.307185	0.758703	0.973083	MGI:1196334	hyaluronoglucosaminidase 2	protein coding gene	9	+	107567945	107572779
1187	Ifrd2	ENSMUSG00000010048	50.246	-0.178556	0.505887	-0.352956	0.724121	0.967531	MGI:1316708	interferon-related developmental regulator 2	protein coding gene	9	+	107587718	107593038
1188	Hyal1	ENSMUSG00000010051	78.4314	-0.190012	0.353872	-0.536953	0.5913	0.941787	MGI:96298	hyaluronoglucosaminidase 1	protein coding gene	9	+	107576950	107581699
1189	Tusc2	ENSMUSG00000010054	59.6925	-0.564933	0.328573	-1.71935	0.08555	0.642161	MGI:1931086	tumor suppressor 2, mitochondrial calcium regulator	protein coding gene	9	+	107563255	107566108
1190	Nprl2	ENSMUSG00000010057	35.2453	0.498434	0.490418	1.01635	0.309464	0.854864	MGI:1914482	NPR2 like, GATOR1 complex subunit	protein coding gene	9	+	107542226	107545706
1191	Slc38a3	ENSMUSG00000010064	1.79433	0.177904	2.6049	0.0682958	0.94555	NA	MGI:1923507	solute carrier family 38, member 3	protein coding gene	9	-	107651154	107668968
1192	Cacna2d2	ENSMUSG00000010066	2.7342	-2.50248	1.91498	-1.30679	0.191284	NA	MGI:1929813	calcium channel, voltage-dependent, alpha 2/delta subunit 2	protein coding gene	9	+	107399733	107529346
1193	Rassf1	ENSMUSG00000010067	233.75	0.437853	0.179482	2.43954	0.0147059	0.335404	MGI:1928386	Ras association (RalGDS/AF-6) domain family member 1	protein coding gene	9	+	107551555	107562267
1194	Epn3	ENSMUSG00000010080	203.17	-0.0463043	0.223536	-0.207145	0.835897	0.982843	MGI:1919139	epsin 3	protein coding gene	11	-	94489599	94499974
1195	Slc3a2	ENSMUSG00000010095	976.619	0.0562683	0.125267	0.449188	0.653296	0.953632	MGI:96955	solute carrier family 3 (activators of dibasic and neutral amino acid transport), member 2	protein coding gene	19	-	8706882	8723369
1196	Nxf1	ENSMUSG00000010097	390.294	-0.457398	0.137849	-3.31811	0.000906301	0.0958593	MGI:1858330	nuclear RNA export factor 1	protein coding gene	19	+	8757103	8770910
1197	Stx5a	ENSMUSG00000010110	296.995	0.0300497	0.16157	0.185985	0.852456	0.985691	MGI:1928483	syntaxin 5A	protein coding gene	19	+	8741424	8755642
1198	Slc47a1	ENSMUSG00000010122	3.24554	0.55045	1.10091	0.499996	0.617078	NA	MGI:1914723	solute carrier family 47, member 1	protein coding gene	11	-	61343401	61378345
1199	Pifo	ENSMUSG00000010136	14.5466	0.189436	0.45931	0.412437	0.680019	0.958335	MGI:1923670	primary cilia formation	protein coding gene	3	-	105996957	106014646
1200	Tnfrsf13b	ENSMUSG00000010142	59.6363	-0.985586	0.38111	-2.58609	0.00970704	0.293707	MGI:1889411	tumor necrosis factor receptor superfamily, member 13b	protein coding gene	11	+	61126755	61149372
1201	Spire2	ENSMUSG00000010154	21.3836	-0.692548	0.425495	-1.62763	0.103604	0.671102	MGI:2446256	spire type actin nucleation factor 2	protein coding gene	8	+	123332713	123369515
1202	Prox1	ENSMUSG00000010175	28.1945	-0.00452559	0.453174	-0.00998644	0.992032	0.999595	MGI:97772	prospero homeobox 1	protein coding gene	1	-	190118035	190170714
1203	Raver1	ENSMUSG00000010205	389.16	0.252117	0.127478	1.97774	0.0479585	0.525829	MGI:1919016	ribonucleoprotein, PTB-binding 1	protein coding gene	9	-	21074158	21091999
1204	2610507B11Rik	ENSMUSG00000010277	1482.68	-0.0566272	0.182171	-0.310846	0.755917	0.972988	MGI:1919753	RIKEN cDNA 2610507B11 gene	protein coding gene	11	+	78261752	78290623
1205	AI597479	ENSMUSG00000010290	69.4301	0.0544793	0.216603	0.251516	0.801415	0.978672	MGI:2138299	expressed sequence AI597479	protein coding gene	1	+	43098710	43115946
1206	Tmem86a	ENSMUSG00000010307	75.7431	-0.0970836	0.334109	-0.290575	0.771377	0.974016	MGI:1915143	transmembrane protein 86A	protein coding gene	7	+	47050640	47054776
1207	Optc	ENSMUSG00000010311	2.25976	-0.603013	1.70886	-0.352875	0.724182	NA	MGI:2151113	opticin	protein coding gene	1	-	133897199	133907999
1208	Tex14	ENSMUSG00000010342	18.879	-0.373335	0.728959	-0.512148	0.608547	0.945098	MGI:1933227	testis expressed gene 14	protein coding gene	11	+	87405065	87555823
1209	Ifi35	ENSMUSG00000010358	477.872	0.0216507	0.101263	0.213808	0.830697	0.982015	MGI:1917360	interferon-induced protein 35	protein coding gene	11	+	101448412	101458701
1210	Rdm1	ENSMUSG00000010362	13.2461	-0.35611	0.674513	-0.527952	0.597532	0.943415	MGI:1913849	RAD52 motif 1	protein coding gene	11	+	101627242	101636089
1211	Nedd8	ENSMUSG00000010376	168.176	-0.0506229	0.19497	-0.259645	0.795138	0.977346	MGI:97301	neural precursor cell expressed, developmentally down-regulated gene 8	protein coding gene	14	-	55662263	55671880
1212	Gosr1	ENSMUSG00000010392	204.398	0.30043	0.197557	1.52072	0.128329	0.705863	MGI:1858260	golgi SNAP receptor complex member 1	protein coding gene	11	-	76726602	76763578
1213	Mrpl52	ENSMUSG00000010406	169.32	0.115706	0.173836	0.665606	0.505663	0.919299	MGI:1916086	mitochondrial ribosomal protein L52	protein coding gene	14	+	54426909	54429750
1214	Kansl3	ENSMUSG00000010453	486.939	-0.0962497	0.188585	-0.510377	0.609787	0.945472	MGI:1918055	KAT8 regulatory NSL complex subunit 3	protein coding gene	1	-	36335730	36369181
1215	Eya4	ENSMUSG00000010461	12.7179	1.38012	0.869752	1.5868	0.112557	0.685645	MGI:1337104	EYA transcriptional coactivator and phosphatase 4	protein coding gene	10	-	23102963	23350786
1216	Ebf3	ENSMUSG00000010476	3.39198	-1.41558	1.50397	-0.94123	0.346587	NA	MGI:894289	early B cell factor 3	protein coding gene	7	-	137193673	137314445
1217	Uckl1os	ENSMUSG00000010492	12.3378	0.844905	0.920597	0.917779	0.358735	0.878188	MGI:3801877	uridine-cytidine kinase 1-like 1, opposite strand	antisense lncRNA gene	2	+	181578480	181585115
1218	Myt1	ENSMUSG00000010505	0.806932	1.36988	3.32689	0.41176	0.680515	NA	MGI:1100535	myelin transcription factor 1	protein coding gene	2	+	181763332	181827775
1219	Faf1	ENSMUSG00000010517	236.573	-0.665637	0.364628	-1.82552	0.0679222	0.596988	MGI:109419	Fas-associated factor 1	protein coding gene	4	+	109676627	109963960
1220	Gm266	ENSMUSG00000010529	0.576218	2.30857	4.27229	0.540359	0.58895	NA	MGI:2685112	predicted gene 266	protein coding gene	12	-	111484609	111485823
1221	Tsacc	ENSMUSG00000010538	3.386	1.30114	1.01952	1.27623	0.201872	NA	MGI:1924177	TSSK6 activating co-chaperone	protein coding gene	3	-	88282757	88296999
1222	Mettl16	ENSMUSG00000010554	134.327	0.304957	0.339298	0.898787	0.368766	0.884278	MGI:1914743	methyltransferase like 16	protein coding gene	11	+	74770815	74826855
1223	Apol7a	ENSMUSG00000010601	30.442	-1.14643	0.437109	-2.62275	0.00872238	0.278217	MGI:1923011	apolipoprotein L 7a	protein coding gene	15	-	77388219	77399110
1224	Pigyl	ENSMUSG00000010607	36.0455	-0.0111749	0.315774	-0.0353889	0.97177	0.997987	MGI:1913518	phosphatidylinositol glycan anchor biosynthesis, class Y-like	protein coding gene	9	+	22156846	22158355
1225	Rbm25	ENSMUSG00000010608	980.371	-0.127374	0.136673	-0.931965	0.351355	0.874397	MGI:1914289	RNA binding motif protein 25	protein coding gene	12	+	83632208	83683127
9005	Pcyt1b	ENSMUSG00000035246	18.1685	-3.4438	0.872069	-3.949	7.85e-05	0.0205947	MGI:2147987	phosphate cytidylyltransferase 1, choline, beta isoform	protein coding gene	X	+	93654863	93749951
1227	Acaa1b	ENSMUSG00000010651	3.00221	-0.019076	1.66228	-0.0114758	0.990844	NA	MGI:3605455	acetyl-Coenzyme A acyltransferase 1B	protein coding gene	9	-	119148043	119157093
1228	Plcd1	ENSMUSG00000010660	42.3705	0.281234	0.292076	0.96288	0.335608	0.868052	MGI:97614	phospholipase C, delta 1	protein coding gene	9	-	119071527	119093502
1229	Fads1	ENSMUSG00000010663	278.923	-0.0780675	0.281117	-0.277705	0.781239	0.974171	MGI:1923517	fatty acid desaturase 1	protein coding gene	19	+	10182888	10196877
1230	Lmbr1	ENSMUSG00000010721	53.4219	0.716939	0.388725	1.84434	0.0651341	0.58783	MGI:1861746	limb region 1	protein coding gene	5	-	29229802	29378390
1231	Tnfrsf22	ENSMUSG00000010751	22.644	-0.222685	0.608607	-0.365892	0.714446	0.964931	MGI:1930270	tumor necrosis factor receptor superfamily, member 22	protein coding gene	7	-	143634806	143649661
1232	Cars	ENSMUSG00000010755	224.657	0.186141	0.312188	0.596247	0.55101	0.931592	MGI:1351477	cysteinyl-tRNA synthetase	protein coding gene	7	-	143557230	143600090
1233	Phlda2	ENSMUSG00000010760	1.3194	-0.0701945	2.32461	-0.0301962	0.975911	NA	MGI:1202307	pleckstrin homology like domain, family A, member 2	protein coding gene	7	-	143501545	143503145
1234	Wnt2	ENSMUSG00000010797	23.4244	0.497545	0.402717	1.23547	0.216656	0.801498	MGI:98954	wingless-type MMTV integration site family, member 2	protein coding gene	6	-	17988940	18030585
1235	Grid2ip	ENSMUSG00000010825	1.19466	1.55645	3.45303	0.450748	0.652171	NA	MGI:2176213	glutamate receptor, ionotropic, delta 2 (Grid2) interacting protein 1	protein coding gene	5	+	143357330	143391779
1236	Kdelr3	ENSMUSG00000010830	34.7524	1.06709	0.323236	3.30126	0.000962508	0.0998242	MGI:2145953	KDEL (Lys-Asp-Glu-Leu) endoplasmic reticulum protein retention receptor 3	protein coding gene	15	+	79516411	79527739
1237	Apip	ENSMUSG00000010911	38.0621	0.634744	0.520019	1.22062	0.222231	0.804969	MGI:1926788	APAF1 interacting protein	protein coding gene	2	+	103073675	103092644
1238	Pdhx	ENSMUSG00000010914	90.2124	0.34437	0.175322	1.96422	0.0495045	0.52806	MGI:1351627	pyruvate dehydrogenase complex, component X	protein coding gene	2	-	103021075	103073513
1239	Vac14	ENSMUSG00000010936	185.74	0.226491	0.184072	1.23045	0.218529	0.802229	MGI:2157980	Vac14 homolog (S. cerevisiae)	protein coding gene	8	+	110618585	110720398
1240	Mcoln2	ENSMUSG00000011008	40.8282	0.104111	0.336265	0.309611	0.756857	0.973083	MGI:1915529	mucolipin 2	protein coding gene	3	+	146149833	146195513
1241	Slc5a1	ENSMUSG00000011034	18.7174	-0.570607	0.464881	-1.22743	0.219663	0.803681	MGI:107678	solute carrier family 5 (sodium/glucose cotransporter), member 1	protein coding gene	5	+	33104219	33162699
1242	Akt1s1	ENSMUSG00000011096	127.842	-1.61431	0.600637	-2.68766	0.00719548	0.25856	MGI:1914855	AKT1 substrate 1 (proline-rich)	protein coding gene	7	+	44849224	44855421
1243	Tbrg1	ENSMUSG00000011114	394.556	0.195427	0.104946	1.86217	0.0625789	0.583445	MGI:1100877	transforming growth factor beta regulated gene 1	protein coding gene	9	-	37649182	37657312
1244	Adssl1	ENSMUSG00000011148	95.6712	0.115159	0.293626	0.392197	0.694912	0.959895	MGI:87947	adenylosuccinate synthetase like 1	protein coding gene	12	+	112620047	112641355
1245	Cfap161	ENSMUSG00000011154	10.5104	0.43172	0.610301	0.707388	0.479325	0.912594	MGI:1922806	cilia and flagella associated protein 161	protein coding gene	7	-	83774101	83794880
1246	Brf1	ENSMUSG00000011158	190.436	-0.492169	0.232387	-2.11788	0.0341853	0.466947	MGI:1919558	BRF1, RNA polymerase III transcription initiation factor 90 kDa subunit	protein coding gene	12	-	112960085	113000704
1247	Vipr2	ENSMUSG00000011171	55.1366	-0.566556	0.512445	-1.10559	0.268902	0.837014	MGI:107166	vasoactive intestinal peptide receptor 2	protein coding gene	12	+	116077726	116146261
1248	Odc1	ENSMUSG00000011179	536.924	0.174597	0.159906	1.09188	0.274888	0.840781	MGI:97402	ornithine decarboxylase, structural 1	protein coding gene	12	+	17544808	17551502
1249	Thg1l	ENSMUSG00000011254	26.8212	-0.182092	0.596926	-0.305049	0.760329	0.973366	MGI:1913878	tRNA-histidine guanylyltransferase 1-like (S. cerevisiae)	protein coding gene	11	-	45946843	45955494
1250	Adam19	ENSMUSG00000011256	439.758	-0.141294	0.159689	-0.884811	0.376258	0.885082	MGI:105377	a disintegrin and metallopeptidase domain 19 (meltrin beta)	protein coding gene	11	+	46055992	46147343
1251	Pabpc4	ENSMUSG00000011257	186.089	0.272556	0.39839	0.684143	0.493885	0.916064	MGI:2385206	poly(A) binding protein, cytoplasmic 4	protein coding gene	4	+	123282303	123298925
1252	Exoc3l2	ENSMUSG00000011263	13.8791	-0.99092	0.542444	-1.82677	0.0677343	0.596691	MGI:1921713	exocyst complex component 3-like 2	protein coding gene	7	+	19463331	19496762
1253	Zfp296	ENSMUSG00000011267	20.8404	0.636165	0.472775	1.3456	0.178432	0.774739	MGI:1926956	zinc finger protein 296	protein coding gene	7	+	19577287	19580656
1254	Plin5	ENSMUSG00000011305	10.0719	0.103166	0.630725	0.163567	0.870072	0.987727	MGI:1914218	perilipin 5	protein coding gene	17	-	56111601	56117596
1255	Sugp1	ENSMUSG00000011306	167.404	-0.00430892	0.169014	-0.0254944	0.979661	0.998336	MGI:1917866	SURP and G patch domain containing 1	protein coding gene	8	+	70042813	70072347
1256	Dhdh	ENSMUSG00000011382	210.729	-0.26183	0.147527	-1.77479	0.075932	0.616333	MGI:1919005	dihydrodiol dehydrogenase (dimeric)	protein coding gene	7	-	45472956	45488888
1257	Zfp790	ENSMUSG00000011427	90.2382	0.110328	0.379544	0.290687	0.771291	0.974016	MGI:1923431	zinc finger protein 790	protein coding gene	7	+	29816114	29831005
1258	Cpb1	ENSMUSG00000011463	1.90073	-3.24775	2.2643	-1.43433	0.151478	NA	MGI:1923953	carboxypeptidase B1 (tissue)	protein coding gene	3	-	20249479	20275733
1259	Pinlyp	ENSMUSG00000011632	1.3335	0.359163	2.13214	0.168452	0.866228	NA	MGI:3615324	phospholipase A2 inhibitor and LY6/PLAUR domain containing	protein coding gene	7	-	24541658	24546118
1260	Fuz	ENSMUSG00000011658	25.6185	0.544724	0.496238	1.09771	0.272332	0.839681	MGI:1917550	fuzzy planar cell polarity protein	protein coding gene	7	+	44894305	44900624
1261	Sptbn4	ENSMUSG00000011751	11.2567	0.677933	1.47637	0.45919	0.646097	0.952206	MGI:1890574	spectrin beta, non-erythrocytic 4	protein coding gene	7	-	27356383	27447686
1262	Pgam1	ENSMUSG00000011752	484.013	0.268226	0.115763	2.31702	0.0205027	0.3839	MGI:97552	phosphoglycerate mutase 1	protein coding gene	19	+	41911923	41918660
1263	Evi5	ENSMUSG00000011831	266.85	0.0355277	0.249528	0.14238	0.88678	0.990575	MGI:104736	ecotropic viral integration site 5	protein coding gene	5	-	107744795	107875107
1264	Evi5l	ENSMUSG00000011832	82.9493	-0.0439646	0.361924	-0.121475	0.903315	0.991237	MGI:2442167	ecotropic viral integration site 5 like	protein coding gene	8	+	4166551	4208089
1265	Snapc2	ENSMUSG00000011837	29.3471	-0.125496	0.377109	-0.332785	0.739297	0.970169	MGI:1914861	small nuclear RNA activating complex, polypeptide 2	protein coding gene	8	+	4253102	4256220
1266	Git1	ENSMUSG00000011877	619.384	0.0417615	0.163239	0.25583	0.798082	0.978012	MGI:1927140	GIT ArfGAP 1	protein coding gene	11	+	77493562	77507786
1267	Gltp	ENSMUSG00000011884	199.467	-0.130654	0.181933	-0.718142	0.47267	0.912594	MGI:1929253	glycolipid transfer protein	protein coding gene	5	-	114669490	114690935
1268	Bnip2	ENSMUSG00000011958	541.495	-0.319766	0.108615	-2.94404	0.00323958	0.18518	MGI:109327	BCL2/adenovirus E1B interacting protein 2	protein coding gene	9	+	69989466	70008317
1269	Ccnt1	ENSMUSG00000011960	330.961	-0.001412	0.142673	-0.00989675	0.992104	0.999595	MGI:1328363	cyclin T1	protein coding gene	15	-	98538690	98567736
1270	Scarf2	ENSMUSG00000012017	258.618	0.060356	0.160743	0.375482	0.707302	0.963222	MGI:1858430	scavenger receptor class F, member 2	protein coding gene	16	+	17797282	17808293
1271	Brms1l	ENSMUSG00000012076	186.319	-0.120234	0.156746	-0.767067	0.443042	0.904388	MGI:1196337	breast cancer metastasis-suppressor 1-like	protein coding gene	12	+	55836324	55869736
1272	Med15	ENSMUSG00000012114	664.923	0.314439	0.201424	1.56108	0.118505	0.69506	MGI:2137379	mediator complex subunit 15	protein coding gene	16	-	17651208	17722947
1273	Dhdds	ENSMUSG00000012117	121.204	0.379676	0.261955	1.44939	0.147228	0.736657	MGI:1914672	dehydrodolichyl diphosphate synthase	protein coding gene	4	-	133969028	134000918
1274	Crybg2	ENSMUSG00000012123	26.312	-1.06761	0.717843	-1.48725	0.136949	0.722205	MGI:1334463	crystallin beta-gamma domain containing 2	protein coding gene	4	+	134060815	134092504
1275	Ubxn11	ENSMUSG00000012126	40.9753	0.613402	0.670328	0.915077	0.360151	0.878937	MGI:1914836	UBX domain protein 11	protein coding gene	4	+	134102500	134126784
1276	Mogat1	ENSMUSG00000012187	0.847851	3.65061	4.24069	0.860854	0.389319	NA	MGI:1915643	monoacylglycerol O-acyltransferase 1	protein coding gene	1	+	78510991	78538173
1277	Tex22	ENSMUSG00000012211	1.12272	0.544255	2.2399	0.242982	0.808019	NA	MGI:1922921	testis expressed gene 22	protein coding gene	12	+	113074502	113088917
1278	Tjap1	ENSMUSG00000012296	123.279	-0.146251	0.32261	-0.453338	0.650305	0.952546	MGI:1921344	tight junction associated protein 1	protein coding gene	17	-	46257851	46283026
1279	Ehf	ENSMUSG00000012350	165.847	0.0463778	0.210936	0.219866	0.825975	0.981687	MGI:1270840	ets homologous factor	protein coding gene	2	-	103263431	103303275
1280	Nanog	ENSMUSG00000012396	9.52742	-0.527127	0.79635	-0.661929	0.508017	0.919892	MGI:1919200	Nanog homeobox	protein coding gene	6	+	122707489	122714633
1281	Rpl15	ENSMUSG00000012405	761.005	0.328017	0.131751	2.48967	0.0127861	0.327112	MGI:1913730	ribosomal protein L15	protein coding gene	14	-	18267823	18270986
1282	Tmem167	ENSMUSG00000012422	198.462	0.262564	0.197772	1.32761	0.184307	0.776857	MGI:1913324	transmembrane protein 167	protein coding gene	13	+	90089667	90114921
1283	Steap4	ENSMUSG00000012428	239.472	0.229787	0.158926	1.44587	0.148213	0.737445	MGI:1923560	STEAP family member 4	protein coding gene	5	+	7960472	7982213
1284	Mplkip	ENSMUSG00000012429	94.6028	0.421952	0.260591	1.61921	0.105401	0.674333	MGI:1913558	M-phase specific PLK1 intereacting protein	protein coding gene	13	+	17695413	17699112
1285	Kif11	ENSMUSG00000012443	134.184	-0.144639	0.180196	-0.802674	0.422163	0.899494	MGI:1098231	kinesin family member 11	protein coding gene	19	+	37376403	37421859
1286	Rpa3	ENSMUSG00000012483	14.9122	-0.0434189	0.51147	-0.0848904	0.932349	0.994223	MGI:1915490	replication protein A3	protein coding gene	6	-	8255936	8259141
1287	Mlkl	ENSMUSG00000012519	443.068	0.0407621	0.239267	0.170362	0.864725	0.986866	MGI:1921818	mixed lineage kinase domain-like	protein coding gene	8	-	111311797	111338177
1288	Tnpo3	ENSMUSG00000012535	409.391	-0.0715585	0.14209	-0.503614	0.614533	0.947421	MGI:1196412	transportin 3	protein coding gene	6	-	29540827	29609858
1289	Ttll5	ENSMUSG00000012609	110.258	-0.24147	0.294636	-0.819552	0.412472	0.8948	MGI:2443657	tubulin tyrosine ligase-like family, member 5	protein coding gene	12	+	85824693	86053760
1290	Zfp715	ENSMUSG00000012640	117.916	-0.404483	0.302395	-1.3376	0.181028	0.776437	MGI:1917180	zinc finger protein 715	protein coding gene	7	-	43296522	43313300
1291	Retn	ENSMUSG00000012705	6.45079	1.42293	0.710566	2.00253	0.0452282	NA	MGI:1888506	resistin	protein coding gene	8	+	3655770	3659818
1292	Cdh23	ENSMUSG00000012819	8.16386	0.226525	0.753625	0.30058	0.763735	0.974016	MGI:1890219	cadherin 23 (otocadherin)	protein coding gene	10	-	60302748	60696490
1293	Rps5	ENSMUSG00000012848	774.292	0.0955537	0.130379	0.732892	0.463624	0.911461	MGI:1097682	ribosomal protein S5	protein coding gene	7	+	12922311	12926686
1294	Podnl1	ENSMUSG00000012889	10.6832	-0.188463	0.653412	-0.288429	0.773018	0.974016	MGI:2685352	podocan-like 1	protein coding gene	8	+	84125989	84132527
1295	Adgrl1	ENSMUSG00000013033	232.587	-0.272597	0.321986	-0.846612	0.397211	0.891384	MGI:1929461	adhesion G protein-coupled receptor L1	protein coding gene	8	+	83900105	83941954
1296	Amotl1	ENSMUSG00000013076	625.027	-0.0943164	0.131606	-0.716657	0.473585	0.912594	MGI:1922973	angiomotin-like 1	protein coding gene	9	-	14541966	14645056
1297	Etv5	ENSMUSG00000013089	247.606	-0.65462	0.43022	-1.52159	0.128111	0.705863	MGI:1096867	ets variant 5	protein coding gene	16	-	22381313	22439570
1298	Tmem190	ENSMUSG00000013091	0.692421	2.00361	4.27715	0.468445	0.639466	NA	MGI:1925302	transmembrane protein 190	protein coding gene	7	+	4782937	4784341
1299	Gfod2	ENSMUSG00000013150	58.8306	0.189742	0.536351	0.353765	0.723515	0.967293	MGI:1917825	glucose-fructose oxidoreductase domain containing 2	protein coding gene	8	-	105714044	105758666
1300	Enkd1	ENSMUSG00000013155	17.709	-0.426383	0.535439	-0.796324	0.425844	0.900717	MGI:2142593	enkurin domain containing 1	protein coding gene	8	-	105703651	105708210
1301	Atp6v0d1	ENSMUSG00000013160	271.463	0.213745	0.148491	1.43944	0.150026	0.73993	MGI:1201778	ATPase, H+ transporting, lysosomal V0 subunit D1	protein coding gene	8	-	105524465	105566047
1302	Ptprs	ENSMUSG00000013236	537.551	-0.345958	0.198587	-1.74209	0.0814919	0.635212	MGI:97815	protein tyrosine phosphatase, receptor type, S	protein coding gene	17	-	56412426	56476483
1303	Slc41a1	ENSMUSG00000013275	153.478	-0.0945401	0.254524	-0.37144	0.71031	0.96393	MGI:2444823	solute carrier family 41, member 1	protein coding gene	1	+	131828012	131848863
1304	Fer1l4	ENSMUSG00000013338	4.25792	0.242158	1.17102	0.206792	0.836172	NA	MGI:1921812	fer-1-like 4 (C. elegans)	protein coding gene	2	-	156019139	156052947
1305	4931406B18Rik	ENSMUSG00000013353	1.92982	-1.24091	2.04369	-0.607188	0.543726	NA	MGI:1921304	RIKEN cDNA 4931406B18 gene	protein coding gene	7	-	43492044	43505940
1306	Iglon5	ENSMUSG00000013367	4.41801	1.15823	1.51294	0.765544	0.443947	NA	MGI:2686277	IgLON family member 5	protein coding gene	7	-	43472904	43490075
1307	Igf2bp1	ENSMUSG00000013415	21.0221	-0.483657	0.609709	-0.793259	0.427627	0.901167	MGI:1890357	insulin-like growth factor 2 mRNA binding protein 1	protein coding gene	11	-	95957163	96005940
1308	Zfp651	ENSMUSG00000013419	78.8187	-0.0220162	0.240108	-0.0916928	0.926942	0.99342	MGI:2670992	zinc finger protein 651	protein coding gene	9	+	121759330	121771742
1309	Nelfb	ENSMUSG00000013465	184.262	-0.553251	0.253641	-2.18124	0.0291659	0.437132	MGI:1931035	negative elongation factor complex member B	protein coding gene	2	-	25199712	25211489
1310	Card14	ENSMUSG00000013483	1.6437	-2.21117	2.63325	-0.839711	0.40107	NA	MGI:2386258	caspase recruitment domain family, member 14	protein coding gene	11	+	119307768	119345375
1311	Tmem175	ENSMUSG00000013495	43.0283	-0.0742508	0.351223	-0.211407	0.83257	0.982307	MGI:1919642	transmembrane protein 175	protein coding gene	5	+	108629779	108647770
1312	Bcas1	ENSMUSG00000013523	19.2736	1.25169	0.729566	1.71567	0.0862232	0.643427	MGI:1924210	breast carcinoma amplified sequence 1	protein coding gene	2	-	170346991	170427845
1313	Tango2	ENSMUSG00000013539	145.312	-0.490584	0.261314	-1.87737	0.0604669	0.575117	MGI:101825	transport and golgi organization 2	protein coding gene	16	-	18300825	18348098
1314	Aldh1a2	ENSMUSG00000013584	126.708	0.40886	0.22599	1.80919	0.0704211	0.600834	MGI:107928	aldehyde dehydrogenase family 1, subfamily A2	protein coding gene	9	+	71215789	71296243
1315	Ndufs2	ENSMUSG00000013593	346.28	0.0387721	0.129341	0.299766	0.764356	0.974016	MGI:2385112	NADH:ubiquinone oxidoreductase core subunit S2	protein coding gene	1	-	171234853	171251388
1316	Atraid	ENSMUSG00000013622	64.0766	0.180755	0.41312	0.437537	0.661722	0.955128	MGI:1918918	all-trans retinoic acid induced differentiation factor	protein coding gene	5	+	31048640	31054633
1317	Cad	ENSMUSG00000013629	265.182	-0.0816515	0.63159	-0.129279	0.897137	0.991037	MGI:1916969	carbamoyl-phosphate synthetase 2, aspartate transcarbamylase, and dihydroorotase	protein coding gene	5	+	31054780	31078479
1318	Lypd8	ENSMUSG00000013643	5.04163	1.62835	0.83356	1.95348	0.0507623	NA	MGI:1917413	LY6/PLAUR domain containing 8	protein coding gene	11	+	58379032	58390541
1319	Sh3bp5l	ENSMUSG00000013646	134.643	-0.984129	0.615592	-1.59867	0.109894	0.68115	MGI:1933124	SH3 binding domain protein 5 like	protein coding gene	11	+	58330724	58347728
1320	Atad1	ENSMUSG00000013662	240.56	0.0357968	0.199642	0.179305	0.857698	0.986547	MGI:1915229	ATPase family, AAA domain containing 1	protein coding gene	19	-	32672558	32739787
1321	Pten	ENSMUSG00000013663	1026.2	0.220891	0.116431	1.89718	0.0578038	0.564604	MGI:109583	phosphatase and tensin homolog	protein coding gene	19	+	32757577	32826160
1322	Pea15a	ENSMUSG00000013698	487.603	0.146498	0.149433	0.980358	0.326909	0.865105	MGI:104799	phosphoprotein enriched in astrocytes 15A	protein coding gene	1	-	172196728	172206804
1323	Timm23	ENSMUSG00000013701	177.867	0.256992	0.170583	1.50655	0.131926	0.711606	MGI:1858317	translocase of inner mitochondrial membrane 23	protein coding gene	14	-	32180166	32201891
1324	Tnfaip8l2	ENSMUSG00000013707	60.654	0.19309	0.241233	0.800427	0.423463	0.899593	MGI:1917019	tumor necrosis factor, alpha-induced protein 8-like 2	protein coding gene	3	-	95139521	95142360
1325	Trnt1	ENSMUSG00000013736	155.37	0.511449	0.211204	2.42159	0.015453	0.340934	MGI:1917297	tRNA nucleotidyl transferase, CCA-adding, 1	protein coding gene	6	+	106769138	106782474
1326	Ly6g6e	ENSMUSG00000013766	1.70722	1.05182	2.00088	0.525679	0.599111	NA	MGI:1917524	lymphocyte antigen 6 complex, locus G6E	protein coding gene	17	+	35076902	35078804
1327	Ehmt2	ENSMUSG00000013787	507.387	-0.226743	0.232194	-0.976521	0.328806	0.865446	MGI:2148922	euchromatic histone lysine N-methyltransferase 2	protein coding gene	17	+	34898469	34914052
1328	Elof1	ENSMUSG00000013822	111.476	0.182967	0.168378	1.08664	0.277197	0.840781	MGI:1913376	ELF1 homolog, elongation factor 1	protein coding gene	9	-	22112989	22117172
1329	Med16	ENSMUSG00000013833	165.43	0.349154	0.205731	1.69714	0.0896697	0.645954	MGI:2158394	mediator complex subunit 16	protein coding gene	10	-	79894708	79908923
1330	St3gal1	ENSMUSG00000013846	973.247	0.214315	0.288393	0.743137	0.457399	0.909777	MGI:98304	ST3 beta-galactoside alpha-2,3-sialyltransferase 1	protein coding gene	15	-	67102875	67176830
1331	Tmem259	ENSMUSG00000013858	239.031	-0.0247733	0.151144	-0.163906	0.869805	0.987676	MGI:2177957	transmembrane protein 259	protein coding gene	10	-	79977120	79984325
1332	Rnf170	ENSMUSG00000013878	80.9144	0.204677	0.314507	0.650786	0.515185	0.921797	MGI:1924983	ring finger protein 170	protein coding gene	8	+	26119368	26143875
1333	Clip3	ENSMUSG00000013921	53.2452	0.226507	0.678788	0.333693	0.738611	0.970169	MGI:1923936	CAP-GLY domain containing linker protein 3	protein coding gene	7	+	30291728	30308367
1334	1700020L13Rik	ENSMUSG00000013928	1.74299	0.676011	1.32489	0.51024	0.609883	NA	MGI:1922879	RIKEN cDNA 1700020L13 gene	protein coding gene	7	+	30280094	30290237
1335	Myl2	ENSMUSG00000013936	4.32231	1.4178	1.64515	0.861809	0.388793	NA	MGI:97272	myosin, light polypeptide 2, regulatory, cardiac, slow	protein coding gene	5	+	122100951	122113472
1336	Dedd	ENSMUSG00000013973	111.55	-0.0488979	0.225112	-0.217216	0.82804	0.981687	MGI:1333874	death effector domain-containing	protein coding gene	1	+	171329145	171342331
1337	Mcemp1	ENSMUSG00000013974	41.5236	-0.0372144	0.279205	-0.133287	0.893966	0.991037	MGI:1916439	mast cell expressed membrane protein 1	protein coding gene	8	+	3665762	3668905
1338	Nit1	ENSMUSG00000013997	58.9128	0.26377	0.413447	0.637978	0.523488	0.923301	MGI:1350916	nitrilase 1	protein coding gene	1	-	171340571	171345656
1339	Pax5	ENSMUSG00000014030	68.4504	-0.0622408	0.58925	-0.105627	0.915878	0.992462	MGI:97489	paired box 5	protein coding gene	4	-	44524757	44710487
1340	Prdm15	ENSMUSG00000014039	112.939	-0.400496	0.480264	-0.833908	0.404333	0.893361	MGI:1930121	PR domain containing 15	protein coding gene	16	-	97791467	97851850
1341	Rnf168	ENSMUSG00000014074	203.244	0.0169751	0.126163	0.134549	0.892969	0.991037	MGI:1917488	ring finger protein 168	protein coding gene	16	+	32277459	32301434
1342	Dynlt2b	ENSMUSG00000014075	22.7446	0.305105	0.454859	0.670769	0.502368	0.918573	MGI:1913311	dynein light chain Tctex-type 2B	protein coding gene	16	+	32419702	32429099
1343	Chp1	ENSMUSG00000014077	353.439	0.015809	0.126257	0.125213	0.900355	0.991237	MGI:1927185	calcineurin-like EF hand protein 1	protein coding gene	2	+	119547707	119587024
1344	Trpv4	ENSMUSG00000014158	33.8431	0.0157759	0.470837	0.033506	0.973271	0.998332	MGI:1926945	transient receptor potential cation channel, subfamily V, member 4	protein coding gene	5	-	114622152	114658421
1345	Klhl3	ENSMUSG00000014164	28.9295	-0.707721	0.383937	-1.84333	0.0652811	0.588075	MGI:2445185	kelch-like 3	protein coding gene	13	-	58000228	58113592
1346	Tvp23b	ENSMUSG00000014177	59.0147	0.159003	0.265295	0.599343	0.548944	0.931541	MGI:1914760	trans-golgi network vesicle protein 23B	protein coding gene	11	+	62879455	62895186
1347	Dnajc7	ENSMUSG00000014195	452.446	-0.1056	0.111555	-0.946624	0.34383	0.871782	MGI:1928373	DnaJ heat shock protein family (Hsp40) member C7	protein coding gene	11	-	100582818	100620188
1348	Zfp385c	ENSMUSG00000014198	5.39316	1.10834	1.15015	0.963642	0.335225	NA	MGI:3608347	zinc finger protein 385C	protein coding gene	11	-	100627543	100692455
1349	Cacybp	ENSMUSG00000014226	213.807	0.335674	0.235442	1.42572	0.15395	0.74397	MGI:1270839	calcyclin binding protein	protein coding gene	1	-	160202367	160212875
1350	Cluap1	ENSMUSG00000014232	74.7433	-0.559317	0.215797	-2.59186	0.00954577	0.292107	MGI:1924029	clusterin associated protein 1	protein coding gene	16	+	3908801	3941147
1351	Zswim7	ENSMUSG00000014243	7.7673	0.429234	0.570544	0.752323	0.451857	0.908231	MGI:1916997	zinc finger SWIM-type containing 7	protein coding gene	11	-	62267224	62281375
1352	Pigl	ENSMUSG00000014245	55.1723	0.166367	0.230518	0.72171	0.470473	0.912594	MGI:2681271	phosphatidylinositol glycan anchor biosynthesis, class L	protein coding gene	11	+	62458460	62514417
1353	Ndufa2	ENSMUSG00000014294	118.384	-0.0563289	0.190263	-0.296059	0.767185	0.974016	MGI:1343103	NADH:ubiquinone oxidoreductase subunit A2	protein coding gene	18	-	36742332	36744557
1354	Pam16	ENSMUSG00000014301	40.1281	-0.235061	0.385119	-0.610359	0.541624	0.929586	MGI:1913699	presequence translocase-asssociated motor 16 homolog (S. cerevisiae)	protein coding gene	16	-	4616466	4624946
1355	Glis2	ENSMUSG00000014303	162.37	0.307107	0.379534	0.809168	0.418419	0.897441	MGI:1932535	GLIS family zinc finger 2	protein coding gene	16	+	4594713	4624924
1356	Cox6c	ENSMUSG00000014313	431.583	0.113993	0.139988	0.814307	0.415469	0.896019	MGI:104614	cytochrome c oxidase subunit 6C	protein coding gene	15	-	35931976	35938246
1357	Bicc1	ENSMUSG00000014329	458.475	0.310154	0.147426	2.1038	0.0353959	0.472427	MGI:1933388	BicC family RNA binding protein 1	protein coding gene	10	-	70922830	71159690
1358	Ube2z	ENSMUSG00000014349	327.969	-0.102373	0.116703	-0.877207	0.380374	0.885852	MGI:1343160	ubiquitin-conjugating enzyme E2Z	protein coding gene	11	-	96047431	96065364
1359	Tmem87b	ENSMUSG00000014353	236.036	0.0773368	0.199547	0.387562	0.69834	0.960322	MGI:1919727	transmembrane protein 87B	protein coding gene	2	+	128818303	128854261
1360	Anapc1	ENSMUSG00000014355	696.229	0.24347	0.130215	1.86976	0.0615171	0.579378	MGI:103097	anaphase promoting complex subunit 1	protein coding gene	2	-	128610104	128687391
1361	Mertk	ENSMUSG00000014361	311.231	-0.0756167	0.118968	-0.635606	0.525033	0.9244	MGI:96965	MER proto-oncogene tyrosine kinase	protein coding gene	2	+	128698956	128802894
1362	Tsg101	ENSMUSG00000014402	223.782	0.211467	0.19465	1.0864	0.277304	0.840781	MGI:106581	tumor susceptibility gene 101	protein coding gene	7	-	46888949	46919969
1363	Hps5	ENSMUSG00000014418	237.338	0.176751	0.233548	0.756807	0.449166	0.906983	MGI:2180307	HPS5, biogenesis of lysosomal organelles complex 2 subunit 2	protein coding gene	7	-	46760466	46796064
1364	Map3k4	ENSMUSG00000014426	215.26	0.180178	0.254544	0.707848	0.47904	0.912594	MGI:1346875	mitogen-activated protein kinase kinase kinase 4	protein coding gene	17	-	12227621	12318796
1365	Piezo1	ENSMUSG00000014444	968.709	-0.00613313	0.145942	-0.0420244	0.966479	0.996737	MGI:3603204	piezo-type mechanosensitive ion channel component 1	protein coding gene	8	-	122481698	122551329
1366	Blk	ENSMUSG00000014453	13.9477	-1.03285	0.566642	-1.82275	0.068341	0.597797	MGI:88169	B lymphoid kinase	protein coding gene	14	-	63372836	63417037
1367	Rnf166	ENSMUSG00000014470	94.8067	0.76191	0.289587	2.63102	0.00851282	0.274806	MGI:1915968	ring finger protein 166	protein coding gene	8	-	122466147	122476064
1368	Ankrd28	ENSMUSG00000014496	203.68	-0.00345434	0.209703	-0.0164726	0.986857	0.99953	MGI:2145661	ankyrin repeat domain 28	protein coding gene	14	-	31698768	31830567
1369	Ankrd52	ENSMUSG00000014498	392.452	-0.0558217	0.0991844	-0.562807	0.573566	0.937382	MGI:2444029	ankyrin repeat domain 52	protein coding gene	10	+	128377124	128394006
1370	Pkd2l2	ENSMUSG00000014503	4.23249	0.443777	1.0291	0.431229	0.666302	NA	MGI:1858231	polycystic kidney disease 2-like 2	protein coding gene	18	+	34408501	34442798
1371	Srp19	ENSMUSG00000014504	106.323	0.0810416	0.305612	0.265178	0.790872	0.976757	MGI:1913634	signal recognition particle 19	protein coding gene	18	+	34331121	34336599
1372	Klra17	ENSMUSG00000014543	3.69969	-0.917695	0.940429	-0.975825	0.329151	NA	MGI:2180674	killer cell lectin-like receptor, subfamily A, member 17	protein coding gene	6	-	129831154	129876672
1373	Wdfy2	ENSMUSG00000014547	255.883	-0.0581602	0.126987	-0.457999	0.646953	0.952206	MGI:2442811	WD repeat and FYVE domain containing 2	protein coding gene	14	+	62837678	62961509
1374	Rbsn	ENSMUSG00000014550	247.57	0.000661218	0.21932	0.00301486	0.997594	0.999728	MGI:1925537	rabenosyn, RAB effector	protein coding gene	6	-	92186712	92214894
1375	Mrps25	ENSMUSG00000014551	108.421	0.0609197	0.352024	0.173055	0.862608	0.986696	MGI:1928140	mitochondrial ribosomal protein S25	protein coding gene	6	-	92169525	92184033
1376	Dguok	ENSMUSG00000014554	50.603	0.250667	0.353475	0.709151	0.478231	0.912594	MGI:1351602	deoxyguanosine kinase	protein coding gene	6	-	83480217	83506969
1377	Camta1	ENSMUSG00000014592	67.9313	-0.686311	0.377685	-1.81715	0.0691936	0.598441	MGI:2140230	calmodulin binding transcription activator 1	protein coding gene	4	-	151059523	151861768
1378	Csf1	ENSMUSG00000014599	734.838	0.23863	0.14933	1.59801	0.11004	0.68115	MGI:1339753	colony stimulating factor 1 (macrophage)	protein coding gene	3	-	107741048	107760469
1379	Strip1	ENSMUSG00000014601	147.829	0.108538	0.228824	0.474329	0.635265	0.950538	MGI:2443884	striatin interacting protein 1	protein coding gene	3	-	107612532	107631694
1380	Kif1a	ENSMUSG00000014602	68.8905	0.499744	0.586796	0.851649	0.394409	0.890904	MGI:108391	kinesin family member 1A	protein coding gene	1	-	93015464	93101951
1381	Slc25a11	ENSMUSG00000014606	126.807	-0.065842	0.215262	-0.305869	0.759704	0.973366	MGI:1915113	solute carrier family 25 (mitochondrial carrier oxoglutarate carrier), member 11	protein coding gene	11	-	70644196	70647479
1382	Chrne	ENSMUSG00000014609	1.60179	-3.92253	1.90441	-2.05971	0.0394264	NA	MGI:87894	cholinergic receptor, nicotinic, epsilon polypeptide	protein coding gene	11	-	70614883	70619213
1383	Cmc2	ENSMUSG00000014633	66.7256	0.0325928	0.267688	0.121756	0.903092	0.991237	MGI:1913781	COX assembly mitochondrial protein 2	protein coding gene	8	-	116888685	116921455
1384	Chfr	ENSMUSG00000014668	161.722	-0.125795	0.234358	-0.536763	0.591431	0.941833	MGI:2444898	checkpoint with forkhead and ring finger domains	protein coding gene	5	+	110135842	110171972
1385	Ceacam16	ENSMUSG00000014686	7.32088	-0.362787	0.689728	-0.525985	0.598898	0.943612	MGI:2685615	carcinoembryonic antigen-related cell adhesion molecule 16	protein coding gene	7	-	19852097	19861299
1386	Hoxa2	ENSMUSG00000014704	13.2684	0.586097	0.439966	1.33214	0.182814	0.776437	MGI:96174	homeobox A2	protein coding gene	6	-	52162417	52164831
1387	Adam28	ENSMUSG00000014725	75.2955	-0.405891	0.258739	-1.56873	0.116712	0.69128	MGI:105988	a disintegrin and metallopeptidase domain 28	protein coding gene	14	-	68606027	68655842
1388	Tex261	ENSMUSG00000014748	197.658	-0.0472767	0.215388	-0.219496	0.826264	0.981687	MGI:1096575	testis expressed gene 261	protein coding gene	6	-	83768885	83775813
1389	Fam120b	ENSMUSG00000014763	220.184	-0.0052867	0.14422	-0.0366571	0.970758	0.997954	MGI:1914794	family with sequence similarity 120, member B	protein coding gene	17	+	15396202	15433581
1390	Tbp	ENSMUSG00000014767	144.13	0.337434	0.277508	1.21594	0.224006	0.805733	MGI:101838	TATA box binding protein	protein coding gene	17	+	15499888	15517427
1391	Psmb1	ENSMUSG00000014769	364.78	0.274317	0.105304	2.60501	0.00918719	0.286059	MGI:104884	proteasome (prosome, macropain) subunit, beta type 1	protein coding gene	17	-	15475721	15498276
1392	Pdcd2	ENSMUSG00000014771	37.6953	0.196839	0.392675	0.501277	0.616176	0.947421	MGI:104643	programmed cell death 2	protein coding gene	17	-	15521575	15527319
1393	Dll1	ENSMUSG00000014773	278.344	0.143651	0.283928	0.505942	0.612897	0.946591	MGI:104659	delta like canonical Notch ligand 1	protein coding gene	17	-	15367354	15376872
1394	Nol3	ENSMUSG00000014776	56.7623	0.159292	0.294037	0.54174	0.587997	0.941245	MGI:1925938	nucleolar protein 3 (apoptosis repressor with CARD domain)	protein coding gene	8	+	105276145	105281939
1395	Fhod1	ENSMUSG00000014778	395.914	-0.224253	0.202849	-1.10552	0.268935	0.837014	MGI:2679008	formin homology 2 domain containing 1	protein coding gene	8	-	105329163	105347953
1396	Plekhg4	ENSMUSG00000014782	14.3316	2.78398	1.0278	2.70867	0.00675526	0.250491	MGI:2142544	pleckstrin homology domain containing, family G (with RhoGef domain) member 4	protein coding gene	8	+	105373274	105382862
1397	Slc9a5	ENSMUSG00000014786	28.1122	-0.189904	0.321927	-0.589897	0.55526	0.932665	MGI:2685542	solute carrier family 9 (sodium/hydrogen exchanger), member 5	protein coding gene	8	+	105348843	105369881
1398	Elmo3	ENSMUSG00000014791	61.123	-0.752555	0.304074	-2.4749	0.0133272	0.329643	MGI:2679007	engulfment and cell motility 3	protein coding gene	8	+	105305601	105310760
1399	Stc1	ENSMUSG00000014813	12.5545	0.163617	0.675288	0.242293	0.808553	0.979825	MGI:109131	stanniocalcin 1	protein coding gene	14	+	69029289	69041401
1400	4931428F04Rik	ENSMUSG00000014837	21.2742	0.544364	0.53736	1.01303	0.311044	0.856057	MGI:1921606	RIKEN cDNA 4931428F04 gene	protein coding gene	8	-	105280409	105289528
1401	Tppp3	ENSMUSG00000014846	206.516	0.2437	0.145785	1.67164	0.0945958	0.653343	MGI:1915221	tubulin polymerization-promoting protein family member 3	protein coding gene	8	-	105467492	105471422
1402	Msh3	ENSMUSG00000014850	161.435	-0.167396	0.265916	-0.629508	0.529016	0.925254	MGI:109519	mutS homolog 3	protein coding gene	13	-	92211878	92355004
1403	Adamts13	ENSMUSG00000014852	1.50301	-0.0384792	2.30663	-0.0166819	0.98669	NA	MGI:2685556	a disintegrin-like and metallopeptidase (reprolysin type) with thrombospondin type 1 motif, 13	protein coding gene	2	+	26973416	27009628
1404	Tmem208	ENSMUSG00000014856	49.7028	-0.435582	0.265951	-1.63783	0.101458	0.665544	MGI:1913570	transmembrane protein 208	protein coding gene	8	+	105326354	105335219
1405	E2f4	ENSMUSG00000014859	314.984	-0.0612717	0.143702	-0.426379	0.669832	0.956891	MGI:103012	E2F transcription factor 4	protein coding gene	8	+	105297663	105305370
1406	Surf4	ENSMUSG00000014867	721.082	0.520536	0.206776	2.51739	0.0118228	0.318461	MGI:98445	surfeit gene 4	protein coding gene	2	-	26920041	26933776
1407	Surf2	ENSMUSG00000014873	59.0157	-0.296822	0.276532	-1.07337	0.283105	0.842989	MGI:98444	surfeit gene 2	protein coding gene	2	+	26916372	26920187
1408	Dnajb9	ENSMUSG00000014905	152.046	0.0993981	0.154641	0.642766	0.520376	0.922752	MGI:1351618	DnaJ heat shock protein family (Hsp40) member B9	protein coding gene	12	-	44205897	44210068
1409	Naf1	ENSMUSG00000014907	83.2094	0.130226	0.29866	0.436035	0.662811	0.955344	MGI:2682306	nuclear assembly factor 1 ribonucleoprotein	protein coding gene	8	+	66860217	66890564
1410	Yes1	ENSMUSG00000014932	203.81	-0.200817	0.172207	-1.16614	0.24356	0.819954	MGI:99147	YES proto-oncogene 1, Src family tyrosine kinase	protein coding gene	5	+	32611171	32687057
1411	Ppp1cb	ENSMUSG00000014956	712.043	-0.126935	0.187724	-0.676178	0.498928	0.917921	MGI:104871	protein phosphatase 1 catalytic subunit beta	protein coding gene	5	+	32458848	32493713
1412	Gorasp2	ENSMUSG00000014959	429.126	0.457424	0.27686	1.65219	0.0984964	0.658163	MGI:2135962	golgi reassembly stacking protein 2	protein coding gene	2	+	70661509	70691725
1413	Tsen15	ENSMUSG00000014980	49.4536	-0.644325	0.459869	-1.40111	0.161183	0.751334	MGI:1913887	tRNA splicing endonuclease subunit 15	protein coding gene	1	-	152370735	152386682
1414	Efr3a	ENSMUSG00000015002	517.416	-0.0552391	0.221664	-0.249202	0.803205	0.978961	MGI:1923990	EFR3 homolog A	protein coding gene	15	+	65787034	65873816
1415	Trappc2l	ENSMUSG00000015013	36.6177	0.210259	0.4612	0.455895	0.648466	0.952206	MGI:1916295	trafficking protein particle complex 2-like	protein coding gene	8	+	122611626	122615591
1416	Acsf3	ENSMUSG00000015016	40.1261	0.176773	0.313285	0.564255	0.572581	0.937047	MGI:2182591	acyl-CoA synthetase family member 3	protein coding gene	8	+	122775486	122817880
1417	Ddx19a	ENSMUSG00000015023	228.985	0.207675	0.135134	1.53681	0.124341	0.701949	MGI:99526	DEAD box helicase 19a	protein coding gene	8	-	110974996	110997800
1418	Galns	ENSMUSG00000015027	125.976	0.140566	0.56503	0.248776	0.803534	0.978961	MGI:1355303	galactosamine (N-acetyl)-6-sulfate sulfatase	protein coding gene	8	-	122578242	122611463
1419	Gata2	ENSMUSG00000015053	464.445	-0.621878	0.208003	-2.98975	0.00279205	0.173951	MGI:95662	GATA binding protein 2	protein coding gene	6	+	88193891	88207032
1420	C8g	ENSMUSG00000015083	1.49652	-3.04685	1.96576	-1.54996	0.121152	NA	MGI:88237	complement component 8, gamma polypeptide	protein coding gene	2	-	25498651	25501719
1421	Entpd2	ENSMUSG00000015085	12.7387	-0.320548	0.797682	-0.40185	0.687795	0.958335	MGI:1096863	ectonucleoside triphosphate diphosphohydrolase 2	protein coding gene	2	+	25395874	25401321
1422	Rabl6	ENSMUSG00000015087	340.147	-0.398648	0.236879	-1.68292	0.0923913	0.650495	MGI:2442633	RAB, member RAS oncogene family-like 6	protein coding gene	2	-	25583017	25608481
1423	Ptgds	ENSMUSG00000015090	0.817177	-0.333154	3.54711	-0.0939227	0.925171	NA	MGI:99261	prostaglandin D2 synthase (brain)	protein coding gene	2	-	25466709	25470046
1424	Edf1	ENSMUSG00000015092	254.389	0.242039	0.129701	1.86612	0.062024	0.581307	MGI:1891227	endothelial differentiation-related factor 1	protein coding gene	2	+	25557847	25562082
1425	Clic3	ENSMUSG00000015093	154.485	-0.0716198	0.164412	-0.435612	0.663119	0.955344	MGI:1916704	chloride intracellular channel 3	protein coding gene	2	+	25456843	25458777
1426	Npdc1	ENSMUSG00000015094	147.109	-0.201442	0.246542	-0.81707	0.413888	0.895455	MGI:1099802	neural proliferation, differentiation and control 1	protein coding gene	2	+	25403050	25409494
1427	Fbxw5	ENSMUSG00000015095	145.027	-0.105005	0.215165	-0.488021	0.625535	0.949682	MGI:1354731	F-box and WD-40 domain protein 5	protein coding gene	2	+	25500750	25505470
1428	Slc25a13	ENSMUSG00000015112	36.759	1.24722	0.493863	2.52544	0.0115553	0.314188	MGI:1354721	solute carrier family 25 (mitochondrial carrier, adenine nucleotide translocator), member 13	protein coding gene	6	-	6041218	6217173
1429	Ube2i	ENSMUSG00000015120	482.283	-0.147236	0.175756	-0.837729	0.402183	0.892565	MGI:107365	ubiquitin-conjugating enzyme E2I	protein coding gene	17	-	25261916	25274622
1430	Tsr3	ENSMUSG00000015126	52.5594	-0.272338	0.244058	-1.11588	0.264475	0.832513	MGI:1915577	TSR3 20S rRNA accumulation	protein coding gene	17	+	25240170	25242798
1431	Unkl	ENSMUSG00000015127	109.136	-0.0758403	0.352077	-0.215408	0.829449	0.981812	MGI:1921404	unkempt family like zinc finger	protein coding gene	17	+	25188397	25234443
1432	Lrrk1	ENSMUSG00000015133	770.977	-0.255655	0.105515	-2.42292	0.0153962	0.340306	MGI:2142227	leucine-rich repeat kinase 1	protein coding gene	7	-	66258745	66388341
1433	Aldh1a3	ENSMUSG00000015134	38.2613	-0.643832	0.507881	-1.26768	0.204911	0.794935	MGI:1861722	aldehyde dehydrogenase family 1, subfamily A3	protein coding gene	7	-	66390892	66427477
1434	Actn1	ENSMUSG00000015143	1709.82	0.207802	0.162631	1.27775	0.201336	0.79226	MGI:2137706	actinin, alpha 1	protein coding gene	12	-	80167547	80260371
1435	Sirt2	ENSMUSG00000015149	231.769	-0.013991	0.164551	-0.0850254	0.932241	0.994223	MGI:1927664	sirtuin 2	protein coding gene	7	+	28766752	28788665
1436	Hnrnpl	ENSMUSG00000015165	874.26	-0.0896665	0.142949	-0.627262	0.530488	0.925301	MGI:104816	heterogeneous nuclear ribonucleoprotein L	protein coding gene	7	+	28808546	28822268
1437	Nolc1	ENSMUSG00000015176	247.432	0.171195	0.215792	0.793334	0.427583	0.901167	MGI:1918019	nucleolar and coiled-body phosphoprotein 1	protein coding gene	19	+	46075863	46085530
1438	Casd1	ENSMUSG00000015189	124.469	0.244744	0.497818	0.491633	0.622979	0.949406	MGI:2384865	CAS1 domain containing 1	protein coding gene	6	+	4600911	4643355
1439	Cnksr3	ENSMUSG00000015202	86.3607	-0.289833	0.243347	-1.19103	0.233643	0.813407	MGI:2674130	Cnksr family member 3	protein coding gene	10	-	7119063	7212237
1440	Mtmr1	ENSMUSG00000015214	140.785	0.363906	0.378548	0.961322	0.336391	0.868265	MGI:1858271	myotubularin related protein 1	protein coding gene	X	+	71364760	71419196
1441	Hmgb3	ENSMUSG00000015217	56.6696	0.14328	0.354339	0.404359	0.685948	0.958335	MGI:1098219	high mobility group box 3	protein coding gene	X	+	71555917	71560673
1442	Map2	ENSMUSG00000015222	60.6124	-0.0778169	0.587095	-0.132546	0.894553	0.991037	MGI:97175	microtubule-associated protein 2	protein coding gene	1	+	66175273	66442583
1443	Cyp2j9	ENSMUSG00000015224	12.5478	-0.270067	0.509541	-0.53002	0.596098	0.942776	MGI:1921769	cytochrome P450, family 2, subfamily j, polypeptide 9	protein coding gene	4	-	96568429	96591578
1444	Abca1	ENSMUSG00000015243	698.604	-0.216094	0.209222	-1.03285	0.301675	0.852427	MGI:99607	ATP-binding cassette, sub-family A (ABC1), member 1	protein coding gene	4	-	53030787	53159895
1445	Nipsnap3b	ENSMUSG00000015247	64.8378	0.212806	0.344582	0.617578	0.536854	0.927034	MGI:1913786	nipsnap homolog 3B	protein coding gene	4	+	53011880	53022060
1446	Lage3	ENSMUSG00000015289	23.1068	-0.507871	0.612746	-0.828845	0.407192	0.893716	MGI:1913442	L antigen family, member 3	protein coding gene	X	-	74352162	74353618
1447	Ubl4a	ENSMUSG00000015290	78.1242	0.503633	0.306739	1.64189	0.100612	0.664248	MGI:95049	ubiquitin-like 4A	protein coding gene	X	-	74365718	74368548
1448	Gdi1	ENSMUSG00000015291	285.337	0.00302254	0.187739	0.0160997	0.987155	0.999595	MGI:99846	guanosine diphosphate (GDP) dissociation inhibitor 1	protein coding gene	X	+	74305012	74311867
1449	Sash1	ENSMUSG00000015305	895.766	-0.151913	0.15069	-1.00812	0.313399	0.85795	MGI:1917347	SAM and SH3 domain containing 1	protein coding gene	10	-	8722219	8886070
1450	Gadd45b	ENSMUSG00000015312	326.802	0.0918142	0.168767	0.54403	0.586421	0.941056	MGI:107776	growth arrest and DNA-damage-inducible 45 beta	protein coding gene	10	+	80930091	80932204
1451	Slamf6	ENSMUSG00000015314	78.9488	-0.961605	0.364614	-2.63732	0.00835643	0.274494	MGI:1353620	SLAM family member 6	protein coding gene	1	+	171917458	171948958
1452	Slamf1	ENSMUSG00000015316	32.3425	-0.00645434	0.292151	-0.0220925	0.982374	0.998373	MGI:1351314	signaling lymphocytic activation molecule family member 1	protein coding gene	1	+	171767131	171801184
1453	Zdhhc12	ENSMUSG00000015335	38.9883	-0.451561	0.280822	-1.608	0.107836	0.678258	MGI:1913470	zinc finger, DHHC domain containing 12	protein coding gene	2	-	30090943	30093638
1454	Endog	ENSMUSG00000015337	17.9101	-0.117117	0.480183	-0.2439	0.807308	0.979397	MGI:1261433	endonuclease G	protein coding gene	2	+	30171493	30174069
1455	Cybb	ENSMUSG00000015340	1585.11	0.0738721	0.167444	0.441176	0.659085	0.954778	MGI:88574	cytochrome b-245, beta polypeptide	protein coding gene	X	-	9435252	9487766
1456	Golga7	ENSMUSG00000015341	250.647	-0.100054	0.157242	-0.63631	0.524575	0.924276	MGI:1931029	golgi autoantigen, golgin subfamily a, 7	protein coding gene	8	-	23241346	23257074
1457	Xk	ENSMUSG00000015342	12.885	-0.561835	0.511543	-1.09831	0.272068	0.839681	MGI:103569	X-linked Kx blood group	protein coding gene	X	+	9272784	9313245
1458	Pcolce2	ENSMUSG00000015354	174.384	-0.120355	0.270273	-0.445308	0.656097	0.953632	MGI:1923727	procollagen C-endopeptidase enhancer 2	protein coding gene	9	+	95637628	95695551
1459	Cd48	ENSMUSG00000015355	90.2512	0.149953	0.215541	0.695704	0.486614	0.913735	MGI:88339	CD48 antigen	protein coding gene	1	+	171682009	171705258
1460	Clpx	ENSMUSG00000015357	139.829	-0.11097	0.269329	-0.412022	0.680323	0.958335	MGI:1346017	caseinolytic mitochondrial matrix peptidase chaperone subunit	protein coding gene	9	+	65294260	65330658
1461	Trabd	ENSMUSG00000015363	192.057	-0.172228	0.267269	-0.6444	0.519316	0.922448	MGI:1915226	TraB domain containing	protein coding gene	15	+	89076064	89087075
1462	Mov10l1	ENSMUSG00000015365	1.00411	3.50377	2.507	1.39759	0.162235	NA	MGI:1891384	Mov10 like RISC complex RNA helicase 1	protein coding gene	15	+	88982909	89055152
1463	Dennd6b	ENSMUSG00000015377	53.7179	-0.100122	0.391947	-0.255448	0.798377	0.978012	MGI:1916690	DENN/MADD domain containing 6B	protein coding gene	15	-	89182213	89196496
1464	Cd83	ENSMUSG00000015396	102.089	-0.24314	0.243227	-0.999642	0.317484	0.861209	MGI:1328316	CD83 antigen	protein coding gene	13	+	43785112	43803133
1465	Ace2	ENSMUSG00000015405	22.9966	-0.0111176	0.530094	-0.0209729	0.983267	0.998486	MGI:1917258	angiotensin I converting enzyme (peptidyl-dipeptidase A) 2	protein coding gene	X	+	164139342	164188418
1466	Gzmb	ENSMUSG00000015437	675.246	0.262781	0.370505	0.709252	0.478168	0.912594	MGI:109267	granzyme B	protein coding gene	14	-	56258838	56262260
1467	C4a	ENSMUSG00000015451	24.3018	-0.582716	0.490337	-1.1884	0.234676	0.813601	MGI:98320	complement component 4A (Rodgers blood group)	protein coding gene	17	-	34809092	34823460
1468	Ager	ENSMUSG00000015452	2145.88	-0.146594	0.154757	-0.947257	0.343508	0.871602	MGI:893592	advanced glycosylation end product-specific receptor	protein coding gene	17	+	34597862	34600936
1469	Atf6b	ENSMUSG00000015461	229.67	0.193177	0.18181	1.06252	0.288	0.844533	MGI:105121	activating transcription factor 6 beta	protein coding gene	17	+	34647146	34655074
1470	Egfl8	ENSMUSG00000015467	3.03642	-3.84605	1.32975	-2.8923	0.00382427	NA	MGI:1932094	EGF-like domain 8	protein coding gene	17	-	34613349	34615971
1471	Notch4	ENSMUSG00000015468	429.293	0.217881	0.682585	0.319199	0.749575	0.972607	MGI:107471	notch 4	protein coding gene	17	+	34564268	34588503
1472	Ppt2	ENSMUSG00000015474	82.4089	0.37044	0.374828	0.988294	0.323009	0.863884	MGI:1860075	palmitoyl-protein thioesterase 2	protein coding gene	17	-	34616662	34628510
1473	Prrt1	ENSMUSG00000015476	7.50403	-1.45453	0.694141	-2.09544	0.0361321	0.475413	MGI:1932118	proline-rich transmembrane protein 1	protein coding gene	17	+	34629533	34633126
1474	Rnf5	ENSMUSG00000015478	27.828	0.388342	0.326781	1.18839	0.234681	0.813601	MGI:1860076	ring finger protein 5	protein coding gene	17	-	34601099	34603561
1475	Fam163a	ENSMUSG00000015484	0.872857	-0.110176	3.04278	-0.036209	0.971116	NA	MGI:3618859	family with sequence similarity 163, member A	protein coding gene	1	-	156075966	156205026
1476	Cacfd1	ENSMUSG00000015488	92.93	-0.0841016	0.291248	-0.288763	0.772763	0.974016	MGI:1924317	calcium channel flower domain containing 1	protein coding gene	2	+	27009926	27021089
1477	Hivep2	ENSMUSG00000015501	624.72	0.0660986	0.125284	0.527588	0.597785	0.943556	MGI:1338076	human immunodeficiency virus type I enhancer binding protein 2	protein coding gene	10	+	13966075	14151374
1478	Arnt	ENSMUSG00000015522	452.361	-0.0853641	0.187059	-0.456347	0.64814	0.952206	MGI:88071	aryl hydrocarbon receptor nuclear translocator	protein coding gene	3	+	95434388	95497240
1479	Itga2	ENSMUSG00000015533	205.167	-0.0808527	0.287093	-0.281625	0.778231	0.974016	MGI:96600	integrin alpha 2	protein coding gene	13	-	114833081	114932100
1480	Mocs2	ENSMUSG00000015536	140.084	0.143217	0.198893	0.720069	0.471483	0.912594	MGI:1336894	molybdenum cofactor synthesis 2	protein coding gene	13	+	114818160	114829420
1481	Nat9	ENSMUSG00000015542	41.4939	-1.03394	0.495762	-2.08556	0.0370181	0.479897	MGI:1913426	N-acetyltransferase 9 (GCN5-related, putative)	protein coding gene	11	-	115182829	115187856
1482	Lpl	ENSMUSG00000015568	799.158	0.0432652	0.128574	0.3365	0.736494	0.969544	MGI:96820	lipoprotein lipase	protein coding gene	8	+	68880555	68906932
1483	Atp6v0e	ENSMUSG00000015575	203.133	0.429204	0.155286	2.76397	0.00571032	0.233813	MGI:1328318	ATPase, H+ transporting, lysosomal V0 subunit E	protein coding gene	17	+	26676396	26699647
1484	Nkx2-5	ENSMUSG00000015579	0.790265	-0.0373244	2.6161	-0.0142672	0.988617	NA	MGI:97350	NK2 homeobox 5	protein coding gene	17	-	26838664	26844988
1485	Zfp318	ENSMUSG00000015597	213.359	-0.0569453	0.190698	-0.298615	0.765234	0.974016	MGI:1889348	zinc finger protein 318	protein coding gene	17	+	46383731	46420920
1486	Ttbk1	ENSMUSG00000015599	15.686	-0.406009	0.568325	-0.714395	0.474983	0.912594	MGI:2147036	tau tubulin kinase 1	protein coding gene	17	-	46442448	46487675
1487	Srf	ENSMUSG00000015605	250.596	-0.123452	0.202235	-0.610437	0.541573	0.929586	MGI:106658	serum response factor	protein coding gene	17	-	46548329	46556175
1488	Gata3	ENSMUSG00000015619	74.2976	-0.143932	0.647284	-0.222362	0.824032	0.981287	MGI:95663	GATA binding protein 3	protein coding gene	2	-	9857078	9887953
1489	Gata5	ENSMUSG00000015627	47.4325	-0.0695612	0.235037	-0.295959	0.767261	0.974016	MGI:109497	GATA binding protein 5	protein coding gene	2	-	180325133	180334699
1490	Lama5	ENSMUSG00000015647	1010.99	-0.423194	0.262212	-1.61394	0.10654	0.675679	MGI:105382	laminin, alpha 5	protein coding gene	2	-	180176373	180225859
1491	Steap1	ENSMUSG00000015652	8.44663	1.07549	0.706251	1.52282	0.127804	0.705863	MGI:1917608	six transmembrane epithelial antigen of the prostate 1	protein coding gene	5	-	5736322	5749317
1492	Steap2	ENSMUSG00000015653	122.945	0.258467	0.247434	1.04459	0.296214	0.849953	MGI:1921301	six transmembrane epithelial antigen of prostate 2	protein coding gene	5	-	5664829	5694578
1493	Hspa8	ENSMUSG00000015656	8297.51	0.301876	0.120595	2.50323	0.0123067	0.322095	MGI:105384	heat shock protein 8	protein coding gene	9	+	40801276	40805202
1494	Serac1	ENSMUSG00000015659	34.3649	0.295824	0.483353	0.612026	0.540521	0.928923	MGI:2447813	serine active site containing 1	protein coding gene	17	-	6042196	6079741
1495	Awat1	ENSMUSG00000015665	0.865234	-3.01297	3.3624	-0.896077	0.370212	NA	MGI:3588200	acyl-CoA wax alcohol acyltransferase 1	protein coding gene	X	+	100572251	100578205
1496	Pdzd11	ENSMUSG00000015668	46.1975	-0.247163	0.275045	-0.898628	0.368851	0.884278	MGI:1919871	PDZ domain containing 11	protein coding gene	X	-	100622871	100625948
1497	Psma2	ENSMUSG00000015671	341.092	0.0993907	0.152982	0.64969	0.515893	0.922302	MGI:104885	proteasome subunit alpha 2	protein coding gene	13	+	14613242	14625673
1498	Mrpl32	ENSMUSG00000015672	70.0508	0.240757	0.243514	0.98868	0.32282	0.863829	MGI:2137226	mitochondrial ribosomal protein L32	protein coding gene	13	-	14610301	14613037
1499	Setdb1	ENSMUSG00000015697	223.149	0.0601466	0.144576	0.416021	0.677395	0.958335	MGI:1934229	SET domain, bifurcated 1	protein coding gene	3	-	95323525	95357202
1500	Anxa9	ENSMUSG00000015702	21.1904	0.116382	0.3749	0.310435	0.756231	0.973083	MGI:1923711	annexin A9	protein coding gene	3	-	95296096	95307176
1501	Arnt2	ENSMUSG00000015709	11.5391	-0.905995	1.10727	-0.818222	0.41323	0.895067	MGI:107188	aryl hydrocarbon receptor nuclear translocator 2	protein coding gene	7	-	84246278	84410176
1502	Prune1	ENSMUSG00000015711	62.9907	0.222474	0.302202	0.736178	0.461623	0.910747	MGI:1925152	prune exopolyphosphatase	protein coding gene	3	-	95253674	95282076
1503	Cers2	ENSMUSG00000015714	403.213	-0.0318146	0.106162	-0.29968	0.764421	0.974016	MGI:1924143	ceramide synthase 2	protein coding gene	3	+	95314791	95323599
1504	Capza2	ENSMUSG00000015733	1102.51	0.0260132	0.123384	0.21083	0.83302	0.982307	MGI:106222	capping protein (actin filament) muscle Z-line, alpha 2	protein coding gene	6	+	17637010	17666972
1505	Plekho1	ENSMUSG00000015745	338.02	0.306439	0.23504	1.30377	0.192312	0.782437	MGI:1914470	pleckstrin homology domain containing, family O member 1	protein coding gene	3	-	95988429	95996001
1506	Vps45	ENSMUSG00000015747	76.9177	0.113574	0.610216	0.186122	0.852349	0.985691	MGI:891965	vacuolar protein sorting 45	protein coding gene	3	-	95999832	96058466
1507	Prpf3	ENSMUSG00000015748	158.661	0.19995	0.246444	0.811338	0.417171	0.897343	MGI:1918017	pre-mRNA processing factor 3	protein coding gene	3	-	95830124	95855885
1508	Anp32e	ENSMUSG00000015749	253.126	-0.0911542	0.190902	-0.477493	0.633011	0.950394	MGI:1913721	acidic (leucine-rich) nuclear phosphoprotein 32 family, member E	protein coding gene	3	+	95929245	95947387
1509	Aph1a	ENSMUSG00000015750	258.078	-0.262753	0.24106	-1.08999	0.275717	0.840781	MGI:2385110	aph1 homolog A, gamma secretase subunit	protein coding gene	3	+	95893969	95898288
1510	Tab2	ENSMUSG00000015755	617.537	0.320673	0.152866	2.09775	0.0359275	0.473926	MGI:1915902	TGF-beta activated kinase 1/MAP3K7 binding protein 2	protein coding gene	10	-	7905653	7956230
1511	Ppil4	ENSMUSG00000015757	221.392	-0.191139	0.167434	-1.14158	0.25363	0.825287	MGI:1914668	peptidylprolyl isomerase (cyclophilin)-like 4	protein coding gene	10	+	7792889	7822565
1512	Cnih1	ENSMUSG00000015759	133.835	0.241535	0.19086	1.26551	0.205688	0.795228	MGI:1277202	cornichon family AMPA receptor auxiliary protein 1	protein coding gene	14	-	46775567	46788357
1513	Eps8	ENSMUSG00000015766	439.466	0.223163	0.210138	1.06198	0.288244	0.844533	MGI:104684	epidermal growth factor receptor pathway substrate 8	protein coding gene	6	-	137477245	137649397
1514	Med22	ENSMUSG00000015776	97.8684	0.124132	0.311474	0.39853	0.690239	0.958685	MGI:98446	mediator complex subunit 22	protein coding gene	2	-	26905267	26910642
1515	Surf1	ENSMUSG00000015790	85.603	0.261722	0.42669	0.613377	0.539627	0.928644	MGI:98443	surfeit gene 1	protein coding gene	2	-	26913381	26916530
1516	Med28	ENSMUSG00000015804	155.02	0.240975	0.254347	0.947428	0.343421	0.871509	MGI:1914249	mediator complex subunit 28	protein coding gene	5	+	45520229	45529276
1517	Qdpr	ENSMUSG00000015806	75.0979	0.330971	0.31428	1.05311	0.292291	0.848272	MGI:97836	quinoid dihydropteridine reductase	protein coding gene	5	-	45434032	45450229
1518	Gnrh1	ENSMUSG00000015812	3.83802	-0.820581	1.04077	-0.788436	0.430442	NA	MGI:95789	gonadotropin releasing hormone 1	protein coding gene	14	+	67745181	67749439
1519	Tnr	ENSMUSG00000015829	4.75027	1.0068	0.936911	1.07459	0.282558	NA	MGI:99516	tenascin R	protein coding gene	1	+	159523769	159931729
1520	Sqstm1	ENSMUSG00000015837	1257.89	0.0438225	0.121051	0.362017	0.717339	0.965414	MGI:107931	sequestosome 1	protein coding gene	11	-	50200152	50210820
1521	Nfe2l2	ENSMUSG00000015839	688.572	0.187894	0.0991482	1.89508	0.058082	0.566749	MGI:108420	nuclear factor, erythroid derived 2, like 2	protein coding gene	2	-	75675513	75704641
1522	Rxrg	ENSMUSG00000015843	3.41107	1.26867	1.23284	1.02907	0.303449	NA	MGI:98216	retinoid X receptor gamma	protein coding gene	1	+	167598384	167639623
1523	Rxra	ENSMUSG00000015846	230.299	-0.164415	0.181122	-0.907758	0.364006	0.880862	MGI:98214	retinoid X receptor alpha	protein coding gene	2	+	27676440	27762957
1524	Adamtsl4	ENSMUSG00000015850	304.455	-0.169024	0.300045	-0.563329	0.573211	0.937047	MGI:2389008	ADAMTS-like 4	protein coding gene	3	-	95676201	95687917
1525	Fcrls	ENSMUSG00000015852	12.1899	0.968833	0.600225	1.61412	0.106502	0.675679	MGI:1933397	Fc receptor-like S, scavenger receptor	protein coding gene	3	-	87250758	87263738
1526	Cd5l	ENSMUSG00000015854	9.88457	0.514865	0.959395	0.536657	0.591505	0.941833	MGI:1334419	CD5 antigen-like	protein coding gene	3	+	87357881	87371073
1527	Prpsap1	ENSMUSG00000015869	177.777	0.476053	0.161847	2.94139	0.00326745	0.186159	MGI:1915013	phosphoribosyl pyrophosphate synthetase-associated protein 1	protein coding gene	11	-	116470845	116494202
1528	Fam184b	ENSMUSG00000015879	0.780084	1.08038	4.267	0.253193	0.800119	NA	MGI:2442958	family with sequence similarity 184, member B	protein coding gene	5	-	45529705	45639501
1529	Ncapg	ENSMUSG00000015880	66.9265	-0.315667	0.292072	-1.08079	0.279792	0.841612	MGI:1930197	non-SMC condensin I complex, subunit G	protein coding gene	5	+	45669919	45700546
1530	Lcorl	ENSMUSG00000015882	159.812	-0.156251	0.281362	-0.55534	0.578662	0.938421	MGI:2651932	ligand dependent nuclear receptor corepressor-like	protein coding gene	5	-	45697181	45857615
1531	Lta4h	ENSMUSG00000015889	208.153	0.071453	0.153319	0.466042	0.641185	0.951308	MGI:96836	leukotriene A4 hydrolase	protein coding gene	10	+	93453411	93484875
1532	Dstn	ENSMUSG00000015932	983.255	0.131389	0.0646321	2.03287	0.0420652	0.501075	MGI:1929270	destrin	protein coding gene	2	+	143915331	143943324
1533	Macroh2a1	ENSMUSG00000015937	694.233	-0.0870519	0.138542	-0.628341	0.52978	0.925301	MGI:1349392	macroH2A.1 histone	protein coding gene	13	-	56073622	56135626
1534	Gtf2ird2	ENSMUSG00000015942	48.822	0.547469	0.365537	1.49771	0.134208	0.71599	MGI:2149780	GTF2I repeat domain containing 2	protein coding gene	5	+	134182557	134218146
1535	Bola1	ENSMUSG00000015943	15.1449	0.556944	0.486714	1.14429	0.252501	0.825287	MGI:1916418	bolA-like 1 (E. coli)	protein coding gene	3	-	96196583	96198483
1536	Castor2	ENSMUSG00000015944	117.986	0.315337	0.202058	1.56063	0.118612	0.695065	MGI:1933384	cytosolic arginine sensor for mTORC1 subunit 2	protein coding gene	5	+	134099748	134141782
1537	Fcgr1	ENSMUSG00000015947	760.525	-0.0551694	0.152389	-0.36203	0.71733	0.965414	MGI:95498	Fc receptor, IgG, high affinity I	protein coding gene	3	-	96282909	96293969
1538	Ncf1	ENSMUSG00000015950	365.81	0.0452037	0.205914	0.219527	0.82624	0.981687	MGI:97283	neutrophil cytosolic factor 1	protein coding gene	5	-	134220053	134229625
1539	Wnt11	ENSMUSG00000015957	21.5175	0.36267	0.38798	0.934764	0.34991	0.873963	MGI:101948	wingless-type MMTV integration site family, member 11	protein coding gene	7	+	98835084	98854747
1540	Adss	ENSMUSG00000015961	275.259	-0.0763704	0.143553	-0.532	0.594726	0.942351	MGI:87948	adenylosuccinate synthetase, non muscle	protein coding gene	1	-	177763176	177796695
1541	Il17rb	ENSMUSG00000015966	5.51114	-0.497552	0.846358	-0.587874	0.556617	NA	MGI:1355292	interleukin 17 receptor B	protein coding gene	14	-	29996168	30008896
1542	Cacna1d	ENSMUSG00000015968	427.156	-0.682539	0.198212	-3.44348	0.000574285	0.0759283	MGI:88293	calcium channel, voltage-dependent, L type, alpha 1D subunit	protein coding gene	14	-	30039941	30491156
1543	Chdh	ENSMUSG00000015970	14.6207	-0.677717	0.634706	-1.06776	0.285627	0.84383	MGI:1860776	choline dehydrogenase	protein coding gene	14	+	30009023	30040527
1544	Actr8	ENSMUSG00000015971	108.488	0.301601	0.176957	1.70438	0.088311	0.644663	MGI:1860775	ARP8 actin-related protein 8	protein coding gene	14	+	29978337	29995452
1545	Lrrc27	ENSMUSG00000015980	13.627	-0.657424	0.952016	-0.69056	0.489842	0.914435	MGI:1923862	leucine rich repeat containing 27	protein coding gene	7	+	139212988	139242979
1546	Stk32c	ENSMUSG00000015981	11.581	-0.546766	0.506963	-1.07851	0.280805	0.842318	MGI:2385336	serine/threonine kinase 32C	protein coding gene	7	-	139103638	139213307
1547	Fnta	ENSMUSG00000015994	106.088	0.0696958	0.217373	0.320628	0.748493	0.972533	MGI:104683	farnesyltransferase, CAAX box, alpha	protein coding gene	8	-	25998688	26015610
1548	Mtrex	ENSMUSG00000016018	316.04	0.367002	0.156999	2.3376	0.0194078	0.376274	MGI:1919448	Mtr4 exosome RNA helicase	protein coding gene	13	-	112867780	112927380
1549	Lbp	ENSMUSG00000016024	200.421	0.198486	0.204899	0.968702	0.332694	0.868052	MGI:1098776	lipopolysaccharide binding protein	protein coding gene	2	+	158306493	158332852
1550	Celsr1	ENSMUSG00000016028	271.772	-0.381402	0.407395	-0.936196	0.349172	0.873562	MGI:1100883	cadherin, EGF LAG seven-pass G-type receptor 1	protein coding gene	15	-	85898929	86034203
1551	Fli1	ENSMUSG00000016087	267.375	0.22285	0.169885	1.31177	0.189598	0.780194	MGI:95554	Friend leukemia integration 1	protein coding gene	9	-	32422204	32542861
1552	Stard13	ENSMUSG00000016128	535.814	0.265227	0.396742	0.668511	0.503807	0.919299	MGI:2385331	StAR-related lipid transfer (START) domain containing 13	protein coding gene	5	-	151037510	151233836
1553	Tenm1	ENSMUSG00000016150	7.11722	-0.546336	1.10742	-0.493343	0.62177	0.949144	MGI:1345185	teneurin transmembrane protein 1	protein coding gene	X	-	42527866	43429126
1554	Camk1g	ENSMUSG00000016179	1.27223	0.363947	2.21443	0.164353	0.869453	NA	MGI:2388073	calcium/calmodulin-dependent protein kinase I gamma	protein coding gene	1	-	193346346	193370298
1555	Utp25	ENSMUSG00000016181	64.5093	-0.52059	0.564193	-0.922716	0.356155	0.877165	MGI:2138080	UTP25 small subunit processome component	protein coding gene	1	-	193104399	193130283
1556	Hsd11b1	ENSMUSG00000016194	297.876	0.0425365	0.139081	0.30584	0.759727	0.973366	MGI:103562	hydroxysteroid 11-beta dehydrogenase 1	protein coding gene	1	-	193221640	193264045
1557	Syt14	ENSMUSG00000016200	8.69182	-0.57041	0.887154	-0.642966	0.520246	0.922752	MGI:2444490	synaptotagmin XIV	protein coding gene	1	-	192891233	193035775
1558	H2-M3	ENSMUSG00000016206	180.57	-0.245744	0.172925	-1.4211	0.155287	0.745934	MGI:95915	histocompatibility 2, M region locus 3	protein coding gene	17	+	37270234	37274485
1559	Lonrf3	ENSMUSG00000016239	47.2656	-0.190141	0.354925	-0.535722	0.592151	0.94192	MGI:1921615	LON peptidase N-terminal domain and ring finger 3	protein coding gene	X	+	36328353	36362341
1560	Atp5e	ENSMUSG00000016252	95.8952	0.157443	0.164743	0.955685	0.339232	0.870031	MGI:1855697	ATP synthase, H+ transporting, mitochondrial F1 complex, epsilon subunit	protein coding gene	2	-	174461075	174464101
1561	Nelfcd	ENSMUSG00000016253	86.2465	0.273817	0.306106	0.894516	0.371046	0.884305	MGI:1926424	negative elongation factor complex member C/D, Th1l	protein coding gene	2	+	174415804	174427502
1562	Tubb1	ENSMUSG00000016255	29.0586	-0.22149	0.380776	-0.581679	0.560783	0.934507	MGI:107814	tubulin, beta 1 class VI	protein coding gene	2	+	174450695	174457882
1563	Ctsz	ENSMUSG00000016256	1062.66	0.0999232	0.153393	0.651419	0.514776	0.921797	MGI:1891190	cathepsin Z	protein coding gene	2	-	174427494	174439039
1564	Prelid3b	ENSMUSG00000016257	144.075	0.283067	0.210987	1.34163	0.179716	0.775649	MGI:1913640	PRELI domain containing 3B	protein coding gene	2	-	174465076	174473000
1565	Sertad4	ENSMUSG00000016262	11.5304	1.3544	0.892493	1.51755	0.129129	0.707086	MGI:2443496	SERTA domain containing 4	protein coding gene	1	-	192844488	192855756
1566	H2-M2	ENSMUSG00000016283	9.66266	-1.19443	0.827469	-1.44347	0.148887	0.738928	MGI:95914	histocompatibility 2, M region locus 2	protein coding gene	17	-	37480851	37483552
1567	Ube2a	ENSMUSG00000016308	97.8692	0.063296	0.290839	0.217632	0.827715	0.981687	MGI:102959	ubiquitin-conjugating enzyme E2A	protein coding gene	X	+	36874295	36884222
1568	Slc25a5	ENSMUSG00000016319	672.439	0.252891	0.104177	2.42751	0.0152029	0.338242	MGI:1353496	solute carrier family 25 (mitochondrial carrier, adenine nucleotide translocator), member 5	protein coding gene	X	+	36795651	36798807
1569	Atp1b4	ENSMUSG00000016327	0.69454	0	3.40247	0	1	NA	MGI:1915071	ATPase, (Na+)/K+ transporting, beta 4 polypeptide	protein coding gene	X	+	38316184	38336769
1570	Ppdpf	ENSMUSG00000016344	61.3089	-0.287532	0.228393	-1.25894	0.208054	0.795871	MGI:1913746	pancreatic progenitor cell differentiation and proliferation factor	protein coding gene	2	+	181187247	181188771
1571	Kcnq2	ENSMUSG00000016346	14.4046	0.208223	0.629655	0.330694	0.740876	0.970428	MGI:1309503	potassium voltage-gated channel, subfamily Q, member 2	protein coding gene	2	-	181075579	181135300
1572	Eef1a2	ENSMUSG00000016349	39.4167	0.763342	0.385529	1.97999	0.047705	0.525829	MGI:1096317	eukaryotic translation elongation factor 1 alpha 2	protein coding gene	2	-	181147653	181157014
1573	Col20a1	ENSMUSG00000016356	13.4733	-2.52464	0.792548	-3.18548	0.00144514	0.120452	MGI:1920618	collagen, type XX, alpha 1	protein coding gene	2	+	180986535	181018363
1574	Pls3	ENSMUSG00000016382	672.88	0.128871	0.147703	0.872499	0.382936	0.886822	MGI:104807	plastin 3 (T-isoform)	protein coding gene	X	-	75785654	75875182
1575	Mpped2	ENSMUSG00000016386	7.59733	0.540335	1.14418	0.472248	0.63675	0.950624	MGI:1924265	metallophosphoesterase domain containing 2	protein coding gene	2	+	106693269	106868356
1576	Nkap	ENSMUSG00000016409	110.479	-0.00541755	0.264815	-0.0204579	0.983678	0.998486	MGI:1914300	NFKB activating protein	protein coding gene	X	+	37126795	37150746
1577	Ndufa1	ENSMUSG00000016427	52.7004	0.0635582	0.255561	0.248701	0.803592	0.978961	MGI:1929511	NADH:ubiquinone oxidoreductase subunit A1	protein coding gene	X	-	37187588	37191163
1578	Wt1	ENSMUSG00000016458	22.8971	0.136723	0.569091	0.240248	0.810138	0.980237	MGI:98968	Wilms tumor 1 homolog	protein coding gene	2	+	105126529	105173614
1579	E2f3	ENSMUSG00000016477	68.67	0.486135	0.43064	1.12887	0.258955	0.827821	MGI:1096340	E2F transcription factor 3	protein coding gene	13	-	29906575	29986063
1580	Cr1l	ENSMUSG00000016481	246.985	0.0998241	0.125861	0.793127	0.427704	0.901167	MGI:88513	complement component (3b/4b) receptor 1-like	protein coding gene	1	-	195098711	195131570
1581	Ppfibp1	ENSMUSG00000016487	876.998	-0.104006	0.203614	-0.510799	0.609492	0.945321	MGI:1914783	PTPRF interacting protein, binding protein 1 (liprin beta 1)	protein coding gene	6	+	146888487	147032025
1582	Cd46	ENSMUSG00000016493	23.1329	-0.376292	0.594813	-0.632623	0.52698	0.924849	MGI:1203290	CD46 antigen, complement regulatory protein	protein coding gene	1	-	195036826	195092249
1583	Cd34	ENSMUSG00000016494	585.614	0.366393	0.154449	2.37225	0.01768	0.356823	MGI:88329	CD34 antigen	protein coding gene	1	+	194938819	194961279
1584	Plgrkt	ENSMUSG00000016495	86.5735	0.0107254	0.298203	0.035967	0.971309	0.997987	MGI:1915009	plasminogen receptor, C-terminal lysine transmembrane protein	protein coding gene	19	-	29348599	29367292
1585	Cd274	ENSMUSG00000016496	2041.06	0.219117	0.152997	1.43217	0.152095	0.741982	MGI:1926446	CD274 antigen	protein coding gene	19	+	29367455	29388095
1586	Pdcd1lg2	ENSMUSG00000016498	24.7997	-0.915079	0.526075	-1.73944	0.0819565	0.635421	MGI:1930125	programmed cell death 1 ligand 2	protein coding gene	19	+	29410919	29471161
1587	Gtf3a	ENSMUSG00000016503	68.4773	-0.055298	0.23151	-0.238858	0.811215	0.980478	MGI:1913846	general transcription factor III A	protein coding gene	5	+	146948657	146955614
1588	Mtif3	ENSMUSG00000016510	67.8904	0.402569	0.238024	1.69129	0.0907807	0.646347	MGI:1923616	mitochondrial translational initiation factor 3	protein coding gene	5	-	146951573	146963800
1589	Lnx2	ENSMUSG00000016520	248.196	0.226747	0.247869	0.914788	0.360303	0.879184	MGI:2155959	ligand of numb-protein X 2	protein coding gene	5	-	147016655	147076572
1590	Dyrk3	ENSMUSG00000016526	35.1095	-0.905437	0.530838	-1.70568	0.0880684	0.644663	MGI:1330300	dual-specificity tyrosine-(Y)-phosphorylation regulated kinase 3	protein coding gene	1	-	131128441	131138234
1591	Mapkapk2	ENSMUSG00000016528	937.987	-0.0284541	0.118695	-0.239725	0.810544	0.980237	MGI:109298	MAP kinase-activated protein kinase 2	protein coding gene	1	-	131053700	131097826
1592	Il10	ENSMUSG00000016529	9.77706	-1.04563	0.934552	-1.11885	0.263203	0.831783	MGI:96537	interleukin 10	protein coding gene	1	+	131019845	131024970
1593	Lamp2	ENSMUSG00000016534	1302.74	0.365634	0.0935652	3.9078	9.31e-05	0.0224051	MGI:96748	lysosomal-associated membrane protein 2	protein coding gene	X	-	38401357	38456454
1594	Atxn10	ENSMUSG00000016541	307.639	0.119312	0.110757	1.07725	0.28137	0.842816	MGI:1859293	ataxin 10	protein coding gene	15	+	85336245	85463212
1595	Foxred2	ENSMUSG00000016552	21.5745	0.487862	0.506038	0.964083	0.335004	0.868052	MGI:106315	FAD-dependent oxidoreductase domain containing 2	protein coding gene	15	-	77940522	77956722
1596	Eif3d	ENSMUSG00000016554	498.265	-0.0571109	0.235706	-0.242297	0.80855	0.979825	MGI:1933181	eukaryotic translation initiation factor 3, subunit D	protein coding gene	15	-	77958998	77970813
1597	H3f3b	ENSMUSG00000016559	2229.39	0.101802	0.0771465	1.31959	0.186971	0.777976	MGI:1101768	H3.3 histone B	protein coding gene	11	-	116021961	116026039
1598	Nup50	ENSMUSG00000016619	325.464	0.329466	0.110387	2.98465	0.00283906	0.175283	MGI:1351502	nucleoporin 50	protein coding gene	15	+	84923428	84942963
1599	Phf21b	ENSMUSG00000016624	13.2653	0.873648	1.0077	0.866969	0.385959	0.888111	MGI:2443812	PHD finger protein 21B	protein coding gene	15	-	84785381	84856049
1600	Ift27	ENSMUSG00000016637	55.612	0.451105	0.285606	1.57946	0.11423	0.687922	MGI:1914292	intraflagellar transport 27	protein coding gene	15	-	78159460	78174081
1601	Pacsin2	ENSMUSG00000016664	707.612	-0.0441596	0.140014	-0.315395	0.752462	0.972915	MGI:1345153	protein kinase C and casein kinase substrate in neurons 2	protein coding gene	15	-	83375607	83464606
1602	Cmah	ENSMUSG00000016756	506.911	-0.286747	0.191449	-1.49778	0.134191	0.71599	MGI:103227	cytidine monophospho-N-acetylneuraminic acid hydroxylase	protein coding gene	13	+	24327404	24477289
1603	Ttll12	ENSMUSG00000016757	68.7816	-0.235869	0.269799	-0.874239	0.381988	0.886822	MGI:3039573	tubulin tyrosine ligase-like family, member 12	protein coding gene	15	-	83575094	83595157
1604	Bik	ENSMUSG00000016758	18.4252	-0.0198698	0.480327	-0.0413673	0.967003	0.996751	MGI:1206591	BCL2-interacting killer	protein coding gene	15	+	83526862	83544634
1605	Scube1	ENSMUSG00000016763	90.5807	0.340322	0.200318	1.69891	0.0893352	0.64524	MGI:1890616	signal peptide, CUB domain, EGF-like 1	protein coding gene	15	-	83604999	83725021
1606	Tox4	ENSMUSG00000016831	425.955	0.317409	0.109399	2.90139	0.00371517	0.196779	MGI:1915389	TOX high mobility group box family member 4	protein coding gene	14	+	52279146	52295509
1607	Mrps18c	ENSMUSG00000016833	44.6086	0.114778	0.386996	0.296588	0.766781	0.974016	MGI:1915985	mitochondrial ribosomal protein S18C	protein coding gene	5	+	100798759	100804467
1608	Sulf1	ENSMUSG00000016918	347.121	-0.0391441	0.323953	-0.120833	0.903823	0.991484	MGI:2138563	sulfatase 1	protein coding gene	1	+	12692277	12861192
1609	Srsf6	ENSMUSG00000016921	519.688	0.0628162	0.135288	0.464316	0.642421	0.951826	MGI:1915246	serine and arginine-rich splicing factor 6	protein coding gene	2	+	162931528	162937121
1610	Plcg1	ENSMUSG00000016933	557.267	-0.181228	0.257056	-0.705013	0.480802	0.91289	MGI:97615	phospholipase C, gamma 1	protein coding gene	2	+	160731310	160775760
1611	Kctd2	ENSMUSG00000016940	91.8788	-0.264782	0.226228	-1.17042	0.241833	0.819167	MGI:1917632	potassium channel tetramerisation domain containing 2	protein coding gene	11	+	115420128	115431274
1612	Tmprss6	ENSMUSG00000016942	1.11886	0.954624	2.58506	0.369285	0.711915	NA	MGI:1919003	transmembrane serine protease 6	protein coding gene	15	-	78439667	78468634
1613	Kctd5	ENSMUSG00000016946	121.63	0.166846	0.321524	0.51892	0.603816	0.945	MGI:1916509	potassium channel tetramerisation domain containing 5	protein coding gene	17	-	24047734	24073485
1614	Etaa1	ENSMUSG00000016984	69.8525	0.0823937	0.271052	0.303977	0.761145	0.973487	MGI:1915395	Ewing tumor-associated antigen 1	protein coding gene	11	-	17938756	17953875
1615	Matn4	ENSMUSG00000016995	56.214	0.362083	0.316427	1.14429	0.252505	0.825287	MGI:1328314	matrilin 4	protein coding gene	2	-	164389393	164405160
1616	Slpi	ENSMUSG00000017002	75.912	-0.0929375	0.27399	-0.3392	0.734459	0.968898	MGI:109297	secretory leukocyte peptidase inhibitor	protein coding gene	2	-	164354070	164356507
1617	Rbpjl	ENSMUSG00000017007	50.2715	0.124062	0.44588	0.27824	0.780828	0.974171	MGI:1196616	recombination signal binding protein for immunoglobulin kappa J region-like	protein coding gene	2	+	164403141	164415448
1618	Sdc4	ENSMUSG00000017009	1733.13	0.041255	0.101697	0.405665	0.684989	0.958335	MGI:1349164	syndecan 4	protein coding gene	2	-	164424247	164443188
1619	Il13ra1	ENSMUSG00000017057	393.548	0.255662	0.0953181	2.6822	0.00731406	0.259639	MGI:105052	interleukin 13 receptor, alpha 1	protein coding gene	X	+	36112110	36171259
1620	Nbr1	ENSMUSG00000017119	515.685	0.309226	0.346999	0.891143	0.372853	0.884305	MGI:108498	NBR1, autophagy cargo receptor	protein coding gene	11	+	101552149	101581951
1621	Cyth1	ENSMUSG00000017132	380.611	-0.384704	0.16398	-2.34604	0.0189741	0.371756	MGI:1334257	cytohesin 1	protein coding gene	11	-	118164170	118248616
1622	Rnd3	ENSMUSG00000017144	301.284	0.332859	0.195606	1.70168	0.0888146	0.644663	MGI:1921444	Rho family GTPase 3	protein coding gene	2	-	51130439	51149111
1623	Brca1	ENSMUSG00000017146	87.6877	0.299097	0.532506	0.561678	0.574336	0.937382	MGI:104537	breast cancer 1, early onset	protein coding gene	11	-	101488764	101551955
1624	Cntnap1	ENSMUSG00000017167	9.19486	0.685168	0.809493	0.846417	0.39732	0.891513	MGI:1858201	contactin associated protein-like 1	protein coding gene	11	+	101174617	101190724
1625	Nt5c3b	ENSMUSG00000017176	62.521	0.343211	0.45968	0.746631	0.455286	0.909339	MGI:1915356	5'-nucleotidase, cytosolic IIIB	protein coding gene	11	-	100422321	100441808
1626	Coa3	ENSMUSG00000017188	60.3753	0.152629	0.238538	0.639851	0.52227	0.923204	MGI:1098757	cytochrome C oxidase assembly factor 3	protein coding gene	11	-	101277970	101278948
1627	Zpbp2	ENSMUSG00000017195	1.02087	2.46226	2.5269	0.974418	0.329849	NA	MGI:1916626	zona pellucida binding protein 2	protein coding gene	11	+	98551097	98558665
1628	Gsdma	ENSMUSG00000017204	2.22669	-2.62494	2.03642	-1.28899	0.197401	NA	MGI:1889509	gasdermin A	protein coding gene	11	+	98664351	98677708
1629	Med24	ENSMUSG00000017210	152.181	0.225534	0.284224	0.793508	0.427482	0.901167	MGI:1344385	mediator complex subunit 24	protein coding gene	11	-	98704597	98729419
1630	Psmd3	ENSMUSG00000017221	417.61	0.182071	0.109269	1.66626	0.0956616	0.654856	MGI:98858	proteasome (prosome, macropain) 26S subunit, non-ATPase, 3	protein coding gene	11	+	98682554	98695978
1631	Exosc10	ENSMUSG00000017264	277.982	0.411464	0.270379	1.5218	0.128058	0.705863	MGI:1355322	exosome component 10	protein coding gene	4	+	148558429	148582401
1632	Glod4	ENSMUSG00000017286	109.952	-0.531497	0.53414	-0.995052	0.319711	0.861782	MGI:1914451	glyoxalase domain containing 4	protein coding gene	11	-	76220395	76243699
1633	Vps53	ENSMUSG00000017288	190.747	-0.409416	0.230932	-1.77289	0.0762476	0.617623	MGI:1915549	VPS53 GARP complex subunit	protein coding gene	11	-	76046226	76179638
1634	Taok1	ENSMUSG00000017291	1350.18	-0.0190414	0.0817889	-0.232812	0.815908	0.980711	MGI:1914490	TAO kinase 1	protein coding gene	11	-	77529162	77607815
1635	Dnttip1	ENSMUSG00000017299	90.0743	-0.129417	0.270725	-0.478039	0.632622	0.950394	MGI:1923483	deoxynucleotidyltransferase, terminal, interacting protein 1	protein coding gene	2	+	164746015	164768220
1636	Tnnc2	ENSMUSG00000017300	30.1349	0.894652	1.43872	0.621839	0.534047	0.927034	MGI:98780	troponin C2, fast	protein coding gene	2	-	164777161	164779734
1637	Acot8	ENSMUSG00000017307	49.4145	-0.498984	0.278843	-1.78948	0.0735373	0.611075	MGI:2158201	acyl-CoA thioesterase 8	protein coding gene	2	-	164792765	164804882
1638	Cd300lg	ENSMUSG00000017309	16.7154	-0.785566	0.670102	-1.17231	0.241073	0.819167	MGI:1289168	CD300 molecule like family member G	protein coding gene	11	+	102041511	102055617
1639	Mpp2	ENSMUSG00000017314	51.8956	0.430601	0.621973	0.692315	0.48874	0.914126	MGI:1858257	membrane protein, palmitoylated 2 (MAGUK p55 subfamily member 2)	protein coding gene	11	-	102057015	102088515
1640	Ppy	ENSMUSG00000017316	1.08047	-1.02487	1.82368	-0.561978	0.574131	NA	MGI:97753	pancreatic polypeptide	protein coding gene	11	-	102099931	102101319
1641	Vtn	ENSMUSG00000017344	26.7703	0.0807578	0.404191	0.199801	0.841636	0.983905	MGI:98940	vitronectin	protein coding gene	11	+	78499120	78502325
1642	Nlk	ENSMUSG00000017376	161.793	0.28695	0.274715	1.04454	0.296235	0.849953	MGI:1201387	nemo like kinase	protein coding gene	11	-	78567168	78697373
1643	Traf4	ENSMUSG00000017386	93.4538	-0.213235	0.157248	-1.35604	0.175086	0.770252	MGI:1202880	TNF receptor associated factor 4	protein coding gene	11	-	78158499	78165589
1644	Aldoc	ENSMUSG00000017390	12.4841	-0.191828	0.560514	-0.342236	0.732173	0.968482	MGI:101863	aldolase C, fructose-bisphosphate	protein coding gene	11	+	78323073	78327781
1645	Stac2	ENSMUSG00000017400	7.46358	-0.156859	0.84224	-0.186241	0.852256	0.985691	MGI:2144518	SH3 and cysteine rich domain 2	protein coding gene	11	-	98036623	98053462
1646	Rpl19	ENSMUSG00000017404	1543.33	0.133883	0.113125	1.1835	0.236612	0.816783	MGI:98020	ribosomal protein L19	protein coding gene	11	+	98026710	98030492
1647	Nek8	ENSMUSG00000017405	28.8372	-1.33481	0.569916	-2.34212	0.0191743	0.373146	MGI:1890646	NIMA (never in mitosis gene a)-related expressed kinase 8	protein coding gene	11	-	78166106	78176675
1648	Cacnb4	ENSMUSG00000017412	84.3833	0.0826832	1.69904	0.0486645	0.961187	0.996737	MGI:103301	calcium channel, voltage-dependent, beta 4 subunit	protein coding gene	2	-	52428320	52676609
1649	Plxdc1	ENSMUSG00000017417	42.1066	-0.0818763	0.381263	-0.214751	0.829962	0.981986	MGI:1919574	plexin domain containing 1	protein coding gene	11	-	97923238	97986444
1650	Arl5b	ENSMUSG00000017418	195.275	-0.15462	0.224835	-0.687701	0.491641	0.915517	MGI:1923119	ADP-ribosylation factor-like 5B	protein coding gene	2	+	15055252	15082456
1651	Zfp207	ENSMUSG00000017421	680.187	0.250988	0.102689	2.44416	0.014519	0.33482	MGI:1340045	zinc finger protein 207	protein coding gene	11	+	80383279	80405733
1652	Psmd11	ENSMUSG00000017428	437.512	0.0270482	0.166227	0.162719	0.87074	0.987742	MGI:1916327	proteasome (prosome, macropain) 26S subunit, non-ATPase, 11	protein coding gene	11	+	80428615	80473248
1653	C1qtnf1	ENSMUSG00000017446	157.657	0.340442	0.787784	0.432152	0.665631	0.955843	MGI:1919254	C1q and tumor necrosis factor related protein 1	protein coding gene	11	+	118428203	118449963
1654	Pipox	ENSMUSG00000017453	0.73071	-3.18281	3.47905	-0.91485	0.36027	NA	MGI:1197006	pipecolic acid oxidase	protein coding gene	11	-	77880614	77893872
1655	Timp2	ENSMUSG00000017466	1327.38	0.0705663	0.123048	0.573488	0.566314	0.935154	MGI:98753	tissue inhibitor of metalloproteinase 2	protein coding gene	11	-	118301061	118355411
1656	Zc3h18	ENSMUSG00000017478	387.182	-0.249616	0.192011	-1.30001	0.193598	0.783758	MGI:1923264	zinc finger CCCH-type containing 18	protein coding gene	8	+	122376609	122417360
1657	Top2b	ENSMUSG00000017485	778.766	-0.0923568	0.23498	-0.393041	0.694289	0.959875	MGI:98791	topoisomerase (DNA) II beta	protein coding gene	14	+	16365206	16430787
1658	Rarb	ENSMUSG00000017491	27.0482	0.078771	0.572527	0.137585	0.890569	0.991037	MGI:97857	retinoic acid receptor, beta	protein coding gene	14	-	16430839	16819156
1659	Igfbp4	ENSMUSG00000017493	1541.33	0.0748618	0.151952	0.492666	0.622248	0.949144	MGI:96439	insulin-like growth factor binding protein 4	protein coding gene	11	+	99040005	99052655
1660	Cdc6	ENSMUSG00000017499	33.1224	0.369121	0.363644	1.01506	0.310076	0.855588	MGI:1345150	cell division cycle 6	protein coding gene	11	+	98907801	98923940
1661	Suz12	ENSMUSG00000017548	320.08	-0.154235	0.345527	-0.446378	0.655324	0.953632	MGI:1261758	SUZ12 polycomb repressive complex 2 subunit	protein coding gene	11	+	79993106	80034123
1662	Atad5	ENSMUSG00000017550	90.7767	1.00311	0.380286	2.63779	0.00834476	0.274494	MGI:2442925	ATPase family, AAA domain containing 5	protein coding gene	11	+	80089400	80135794
1663	Crlf3	ENSMUSG00000017561	257.19	-0.257717	0.145213	-1.77475	0.0759384	0.616333	MGI:1860086	cytokine receptor-like factor 3	protein coding gene	11	-	80046493	80080991
1664	Tns4	ENSMUSG00000017607	18.3272	0.480161	0.679605	0.70653	0.479859	0.912611	MGI:2144377	tensin 4	protein coding gene	11	-	99065678	99089306
1665	Tnfaip1	ENSMUSG00000017615	344.556	-0.0179814	0.091819	-0.195835	0.844739	0.984549	MGI:104961	tumor necrosis factor, alpha-induced protein 1 (endothelial)	protein coding gene	11	-	78522850	78536270
1666	Abr	ENSMUSG00000017631	933.155	0.265107	0.206435	1.28421	0.199067	0.7904	MGI:107771	active BCR-related gene	protein coding gene	11	-	76416732	76623324
1667	Rab11fip4	ENSMUSG00000017639	68.4364	-0.461572	0.337695	-1.36683	0.171677	0.767343	MGI:2442920	RAB11 family interacting protein 4 (class II)	protein coding gene	11	+	79591212	79698023
1668	Cd40	ENSMUSG00000017652	417.344	0.251623	0.201158	1.25087	0.210982	0.796091	MGI:88336	CD40 antigen	protein coding gene	2	+	165055614	165071654
1669	Slc35c2	ENSMUSG00000017664	111.931	-0.026909	0.306626	-0.0877584	0.930069	0.993616	MGI:2385166	solute carrier family 35, member C2	protein coding gene	2	-	165276554	165287869
1670	Zfp334	ENSMUSG00000017667	75.8849	-0.164101	0.206598	-0.7943	0.427021	0.901167	MGI:2388656	zinc finger protein 334	protein coding gene	2	-	165374264	165388259
1671	Elmo2	ENSMUSG00000017670	386.53	-0.066821	0.240921	-0.277357	0.781506	0.974171	MGI:2153045	engulfment and cell motility 2	protein coding gene	2	-	165288031	165326479
1672	Wsb1	ENSMUSG00000017677	393.845	-0.0422674	0.124974	-0.33821	0.735205	0.969157	MGI:1926139	WD repeat and SOCS box-containing 1	protein coding gene	11	-	79239372	79254671
1673	Ttpal	ENSMUSG00000017679	169.636	-0.316019	0.266022	-1.18794	0.234857	0.813707	MGI:1923330	tocopherol (alpha) transfer protein-like	protein coding gene	2	+	163602314	163619013
1674	Rhot1	ENSMUSG00000017686	191.497	-0.06824	0.122896	-0.555268	0.578711	0.938421	MGI:1926078	ras homolog family member T1	protein coding gene	11	+	80209019	80267907
1675	Rhbdl3	ENSMUSG00000017692	18.0042	-0.31817	0.45256	-0.703047	0.482027	0.913116	MGI:2179276	rhomboid like 3	protein coding gene	11	+	80300912	80355955
1676	Ada	ENSMUSG00000017697	34.6128	-0.229412	0.465778	-0.492535	0.622341	0.949144	MGI:87916	adenosine deaminase	protein coding gene	2	-	163726584	163750239
1677	Serinc3	ENSMUSG00000017707	3601.92	-0.0873085	0.106694	-0.818306	0.413182	0.895067	MGI:1349457	serine incorporator 3	protein coding gene	2	-	163623272	163645131
1678	Tha1	ENSMUSG00000017713	27.4229	-0.671707	0.653306	-1.02817	0.303872	0.853035	MGI:1919026	threonine aldolase 1	protein coding gene	11	-	117867952	117873481
1679	Pgs1	ENSMUSG00000017715	443.818	-0.0321309	0.113669	-0.282671	0.777429	0.974016	MGI:1921701	phosphatidylglycerophosphate synthase 1	protein coding gene	11	+	117986297	118024011
1680	Birc5	ENSMUSG00000017716	52.2932	0.425988	0.266798	1.59667	0.110339	0.68115	MGI:1203517	baculoviral IAP repeat-containing 5	protein coding gene	11	+	117849251	117855743
1681	Afmid	ENSMUSG00000017718	22.5516	0.462703	0.552956	0.83678	0.402716	0.892715	MGI:2448704	arylformamidase	protein coding gene	11	+	117825924	117839908
1682	Pigt	ENSMUSG00000017721	281.447	-0.0241452	0.194722	-0.123998	0.901317	0.991237	MGI:1926178	phosphatidylinositol glycan anchor biosynthesis, class T	protein coding gene	2	+	164497520	164508301
1683	Wfdc2	ENSMUSG00000017723	499.37	-0.107652	0.172488	-0.624116	0.532551	0.926548	MGI:1914951	WAP four-disulfide core domain 2	protein coding gene	2	+	164562715	164568510
1684	Etv4	ENSMUSG00000017724	8.33128	0.86794	0.79013	1.09848	0.271996	0.839681	MGI:99423	ets variant 4	protein coding gene	11	-	101769747	101785310
1685	Dbndd2	ENSMUSG00000017734	59.6215	-0.565811	0.359029	-1.57595	0.115037	0.689427	MGI:106562	dysbindin (dystrobrevin binding protein 1) domain containing 2	protein coding gene	2	+	164486106	164493319
1686	Mmp9	ENSMUSG00000017737	71.2122	0.253434	0.542522	0.46714	0.6404	0.951308	MGI:97011	matrix metallopeptidase 9	protein coding gene	2	+	164940780	164955850
1687	Slc12a5	ENSMUSG00000017740	6.66172	-0.276874	1.09663	-0.252476	0.800673	NA	MGI:1862037	solute carrier family 12, member 5	protein coding gene	2	+	164960846	164999731
1688	Ghdc	ENSMUSG00000017747	65.8883	-0.0177553	0.466491	-0.0380614	0.969639	0.997226	MGI:1931556	GH3 domain containing	protein coding gene	11	-	100766032	100770957
1689	Pltp	ENSMUSG00000017754	531.178	-0.342545	0.127492	-2.68679	0.00721423	0.258697	MGI:103151	phospholipid transfer protein	protein coding gene	2	-	164839518	164857708
1690	Slc12a7	ENSMUSG00000017756	424.131	-0.213693	0.18794	-1.13703	0.255527	0.826254	MGI:1342283	solute carrier family 12, member 7	protein coding gene	13	+	73733094	73816754
1691	Ctsa	ENSMUSG00000017760	621.959	0.311204	0.207014	1.5033	0.132762	0.713887	MGI:97748	cathepsin A	protein coding gene	2	+	164832873	164841032
1692	Zswim1	ENSMUSG00000017764	38.0403	0.0403975	0.270849	0.149152	0.881434	0.990013	MGI:1919221	zinc finger SWIM-type containing 1	protein coding gene	2	+	164822686	164826867
1693	Slc12a4	ENSMUSG00000017765	344.126	0.0764444	0.181712	0.420691	0.673981	0.957843	MGI:1309465	solute carrier family 12, member 4	protein coding gene	8	-	105943590	105966097
1694	Spata25	ENSMUSG00000017767	1.29457	1.98705	2.55777	0.776868	0.437237	NA	MGI:1922892	spermatogenesis associated 25	protein coding gene	2	-	164827382	164828534
1695	Myo1c	ENSMUSG00000017774	1678.74	-0.062576	0.124831	-0.501284	0.616171	0.947421	MGI:106612	myosin IC	protein coding gene	11	+	75650504	75673910
1696	Crk	ENSMUSG00000017776	667.616	-0.230037	0.123473	-1.86305	0.062455	0.583445	MGI:88508	v-crk avian sarcoma virus CT10 oncogene homolog	protein coding gene	11	+	75679259	75706908
1697	Cox7c	ENSMUSG00000017778	88.9403	0.269624	0.372202	0.724402	0.468819	0.912527	MGI:103226	cytochrome c oxidase subunit 7C	protein coding gene	13	-	86044798	86046795
1698	Pitpna	ENSMUSG00000017781	749.555	0.159553	0.146845	1.08654	0.27724	0.840781	MGI:99887	phosphatidylinositol transfer protein, alpha	protein coding gene	11	+	75588097	75628804
1699	Mlx	ENSMUSG00000017801	100.812	0.449629	0.292907	1.53506	0.124769	0.702282	MGI:108398	MAX-like protein X	protein coding gene	11	+	101087277	101092207
1700	Retreg3	ENSMUSG00000017802	194.63	-0.16723	0.147432	-1.13428	0.256676	0.826887	MGI:1915248	reticulophagy regulator family member 3	protein coding gene	11	-	101096322	101119841
1701	Jph2	ENSMUSG00000017817	74.5358	-0.254095	0.190235	-1.33569	0.181651	0.776437	MGI:1891496	junctophilin 2	protein coding gene	2	-	163336242	163397993
1702	Dhx58	ENSMUSG00000017830	605.935	0.0821716	0.222782	0.368843	0.712245	0.96437	MGI:1931560	DEXH (Asp-Glu-X-His) box polypeptide 58	protein coding gene	11	-	100694884	100704271
1703	Rab5a	ENSMUSG00000017831	259.329	0.0656974	0.125952	0.521605	0.601946	0.94466	MGI:105926	RAB5A, member RAS oncogene family	protein coding gene	17	+	53479234	53507678
1704	Hspb9	ENSMUSG00000017832	0.615117	3.35578	4.23891	0.791661	0.428558	NA	MGI:1922732	heat shock protein, alpha-crystallin-related, B9	protein coding gene	11	+	100713929	100714575
1705	Nkiras2	ENSMUSG00000017837	126.466	0.0315063	0.230024	0.13697	0.891055	0.991037	MGI:1919216	NFKB inhibitor interacting Ras-like protein 2	protein coding gene	11	+	100619244	100627607
1706	Ppp2r5c	ENSMUSG00000017843	478.92	0.0227007	0.119556	0.189875	0.849407	0.985285	MGI:1349475	protein phosphatase 2, regulatory subunit B', gamma	protein coding gene	12	+	110447144	110583075
1707	Ift52	ENSMUSG00000017858	95.0641	0.379762	0.310075	1.22474	0.220672	0.804401	MGI:2387217	intraflagellar transport 52	protein coding gene	2	+	163017354	163046141
1708	Mybl2	ENSMUSG00000017861	44.1388	0.17907	0.400827	0.446752	0.655054	0.953632	MGI:101785	myeloblastosis oncogene-like 2	protein coding gene	2	+	163054687	163084688
1709	Eya2	ENSMUSG00000017897	142.006	0.193541	0.238137	0.812731	0.416372	0.897073	MGI:109341	EYA transcriptional coactivator and phosphatase 2	protein coding gene	2	+	165595032	165771727
1710	B4galt5	ENSMUSG00000017929	633.393	0.221006	0.222207	0.994593	0.319934	0.861782	MGI:1927169	UDP-Gal:betaGlcNAc beta 1,4-galactosyltransferase, polypeptide 5	protein coding gene	2	-	167298444	167349178
1711	Gdap1l1	ENSMUSG00000017943	0.669386	-1.11343	3.62165	-0.307436	0.758511	NA	MGI:2385163	ganglioside-induced differentiation-associated protein 1-like 1	protein coding gene	2	+	163438476	163455324
1712	Hnf4a	ENSMUSG00000017950	6.39467	-0.112727	1.74956	-0.0644318	0.948626	NA	MGI:109128	hepatic nuclear factor 4, alpha	protein coding gene	2	+	163506811	163572907
1713	Ptgis	ENSMUSG00000017969	253.661	0.340261	0.177054	1.9218	0.0546312	0.548808	MGI:1097156	prostaglandin I2 (prostacyclin) synthase	protein coding gene	2	-	167191805	167240604
1714	Cadps2	ENSMUSG00000017978	166.353	-0.188631	0.198477	-0.950391	0.341914	0.871078	MGI:2443963	Ca2+-dependent activator protein for secretion 2	protein coding gene	6	-	23262773	23839421
1715	Ddx27	ENSMUSG00000017999	212.786	-0.574206	0.281274	-2.04145	0.0412064	0.498725	MGI:2385884	DEAD box helicase 27	protein coding gene	2	+	167015313	167034945
1716	Cyth3	ENSMUSG00000018001	742.988	-0.0678298	0.219864	-0.308508	0.757696	0.973083	MGI:1335107	cytohesin 3	protein coding gene	5	+	143622447	143710250
1717	Cyth4	ENSMUSG00000018008	672.142	-0.137249	0.147905	-0.927957	0.35343	0.876114	MGI:2441702	cytohesin 4	protein coding gene	15	+	78597047	78622019
1718	Rac3	ENSMUSG00000018012	9.02283	1.13243	0.781275	1.44947	0.147207	0.736657	MGI:2180784	Rac family small GTPase 3	protein coding gene	11	+	120721470	120723969
1719	Rrp7a	ENSMUSG00000018040	202.906	0.08364	0.289199	0.289213	0.772419	0.974016	MGI:1922028	ribosomal RNA processing 7 homolog A	protein coding gene	15	-	83115846	83122801
1720	Cyb5r3	ENSMUSG00000018042	684.538	-0.0724499	0.112339	-0.64492	0.518979	0.922448	MGI:94893	cytochrome b5 reductase 3	protein coding gene	15	-	83153494	83172592
1721	Ints2	ENSMUSG00000018068	115.498	0.609028	0.370047	1.64581	0.0998022	0.662797	MGI:1917672	integrator complex subunit 2	protein coding gene	11	-	86210681	86257575
1722	Med13l	ENSMUSG00000018076	1078.82	0.258572	0.17833	1.44996	0.147069	0.736657	MGI:2670178	mediator complex subunit 13-like	protein coding gene	5	+	118560679	118765438
1723	H2bc4	ENSMUSG00000018102	167.756	0.20128	0.186922	1.07682	0.281562	0.842984	MGI:1915274	H2B clustered histone 4	protein coding gene	13	+	23684199	23692480
1724	Mafk	ENSMUSG00000018143	428.325	-0.0185611	0.113142	-0.164051	0.869691	0.987674	MGI:99951	v-maf musculoaponeurotic fibrosarcoma oncogene family, protein K (avian)	protein coding gene	5	+	139791536	139802653
1725	Med1	ENSMUSG00000018160	575.815	-0.00740262	0.177092	-0.041801	0.966657	0.996737	MGI:1100846	mediator complex subunit 1	protein coding gene	11	-	98152154	98193293
1726	Erbb3	ENSMUSG00000018166	177.737	-0.310811	0.190478	-1.63174	0.102734	0.668926	MGI:95411	erb-b2 receptor tyrosine kinase 3	protein coding gene	10	-	128567523	128589635
1727	Stard3	ENSMUSG00000018167	191.134	-0.163785	0.162803	-1.00604	0.314398	0.858414	MGI:1929618	START domain containing 3	protein coding gene	11	+	98358368	98381112
1728	Ikzf3	ENSMUSG00000018168	231.081	-0.109179	0.281514	-0.387828	0.698143	0.960322	MGI:1342542	IKAROS family zinc finger 3	protein coding gene	11	-	98464902	98546031
1729	Mfng	ENSMUSG00000018169	53.7261	0.402798	0.466167	0.864064	0.387553	0.888297	MGI:1095404	MFNG O-fucosylpeptide 3-beta-N-acetylglucosaminyltransferase	protein coding gene	15	-	78755882	78773475
1730	Vmp1	ENSMUSG00000018171	736.139	0.0167842	0.179994	0.0932489	0.925706	0.993363	MGI:1923159	vacuole membrane protein 1	protein coding gene	11	-	86583865	86683836
1731	Uchl5	ENSMUSG00000018189	112.979	0.0824955	0.288985	0.285466	0.775287	0.974016	MGI:1914848	ubiquitin carboxyl-terminal esterase L5	protein coding gene	1	+	143777272	143807466
1732	Glrx2	ENSMUSG00000018196	154.699	0.211209	0.36444	0.579545	0.562222	0.934507	MGI:1916617	glutaredoxin 2 (thioltransferase)	protein coding gene	1	+	143739224	143749678
1733	Ro60	ENSMUSG00000018199	237.959	-0.129763	0.159422	-0.81396	0.415668	0.896224	MGI:106652	Ro60, Y RNA binding protein	protein coding gene	1	-	143750790	143777063
1734	Stk4	ENSMUSG00000018209	704.729	-0.212429	0.194898	-1.08995	0.275734	0.840781	MGI:1929004	serine/threonine kinase 4	protein coding gene	2	+	164074113	164155524
1735	Pmp22	ENSMUSG00000018217	549.18	-0.104129	0.122821	-0.847814	0.396542	0.891384	MGI:97631	peripheral myelin protein 22	protein coding gene	11	+	63128982	63159547
1736	Gdf9	ENSMUSG00000018238	2.21447	-1.48098	1.66538	-0.889273	0.373857	NA	MGI:95692	growth differentiation factor 9	protein coding gene	11	+	53431023	53437904
1737	Zcchc10	ENSMUSG00000018239	29.3601	0.223026	0.319637	0.697749	0.485334	0.913735	MGI:1196228	zinc finger, CCHC domain containing 10	protein coding gene	11	+	53324689	53333301
1738	Tbx5	ENSMUSG00000018263	219.419	-0.155364	0.256434	-0.605864	0.544605	0.930808	MGI:102541	T-box 5	protein coding gene	5	+	119832668	119885219
1739	Psmb6	ENSMUSG00000018286	306.229	0.0658852	0.11265	0.584865	0.558638	0.933399	MGI:104880	proteasome (prosome, macropain) subunit, beta type 6	protein coding gene	11	+	70525367	70527858
1740	Spag7	ENSMUSG00000018287	136.829	-0.0345879	0.19451	-0.17782	0.858864	0.986696	MGI:107380	sperm associated antigen 7	protein coding gene	11	-	70663771	70669416
1741	Pfn1	ENSMUSG00000018293	1539	0.0884211	0.109372	0.808442	0.418836	0.897441	MGI:97549	profilin 1	protein coding gene	11	-	70651850	70654644
1742	Tomm34	ENSMUSG00000018322	142.89	-0.102973	0.156164	-0.659394	0.509643	0.920106	MGI:1914395	translocase of outer mitochondrial membrane 34	protein coding gene	2	-	164053540	164071169
1743	Ywhab	ENSMUSG00000018326	863.131	0.273227	0.114363	2.38913	0.0168881	0.34909	MGI:1891917	tyrosine 3-monooxygenase/tryptophan 5-monooxygenase activation protein, beta polypeptide	protein coding gene	2	+	163995197	164018588
1744	Ksr1	ENSMUSG00000018334	187.524	-0.0717568	0.253405	-0.283171	0.777046	0.974016	MGI:105051	kinase suppressor of ras 1	protein coding gene	11	-	79013440	79146407
1745	Gpx3	ENSMUSG00000018339	4276.02	0.26184	0.141457	1.85102	0.0641662	0.58783	MGI:105102	glutathione peroxidase 3	protein coding gene	11	+	54902854	54910387
1746	Anxa6	ENSMUSG00000018340	772.853	0.0763891	0.0793793	0.962329	0.335884	0.868052	MGI:88255	annexin A6	protein coding gene	11	-	54979108	55033445
1747	Il12rb2	ENSMUSG00000018341	62.1535	0.23277	0.220921	1.05363	0.292052	0.84786	MGI:1270861	interleukin 12 receptor, beta 2	protein coding gene	6	-	67291318	67376188
1748	Zkscan6	ENSMUSG00000018347	84.8995	0.157619	0.203062	0.77621	0.437625	0.903883	MGI:1289293	zinc finger with KRAB and SCAN domains 6	protein coding gene	11	+	65807175	65829239
1749	Kpna2	ENSMUSG00000018362	230.603	0.495625	0.158051	3.13585	0.00171355	0.133147	MGI:103561	karyopherin (importin) alpha 2	protein coding gene	11	-	106988629	106999525
1750	Smurf2	ENSMUSG00000018363	398.053	-0.247303	0.131136	-1.88586	0.059314	0.570456	MGI:1913563	SMAD specific E3 ubiquitin protein ligase 2	protein coding gene	11	-	106820066	106920715
1751	Cep95	ENSMUSG00000018372	69.3418	0.848833	0.656189	1.29358	0.195811	0.787443	MGI:2443502	centrosomal protein 95	protein coding gene	11	+	106788640	106818861
1752	Vezf1	ENSMUSG00000018377	336.744	0.0426642	0.110073	0.387598	0.698314	0.960322	MGI:1313291	vascular endothelial zinc finger 1	protein coding gene	11	+	88068279	88084729
1753	Cuedc1	ENSMUSG00000018378	116.175	-0.0579853	0.468873	-0.12367	0.901577	0.991237	MGI:2144281	CUE domain containing 1	protein coding gene	11	+	88099146	88194140
1754	Srsf1	ENSMUSG00000018379	681.914	-0.150802	0.149288	-1.01014	0.31243	0.857165	MGI:98283	serine and arginine-rich splicing factor 1	protein coding gene	11	+	88047373	88053755
1755	Abi3	ENSMUSG00000018381	338.532	-0.864378	0.332024	-2.60336	0.00923157	0.286059	MGI:1913860	ABI family member 3	protein coding gene	11	-	95830074	95842476
1756	Shroom1	ENSMUSG00000018387	25.0612	2.26538	0.839028	2.7	0.00693393	0.254343	MGI:1919024	shroom family member 1	protein coding gene	11	+	53457205	53467766
1757	Kif3a	ENSMUSG00000018395	85.5606	-0.477788	0.287421	-1.66233	0.0964475	0.656012	MGI:107689	kinesin family member 3A	protein coding gene	11	+	53567379	53601967
1758	Septin8	ENSMUSG00000018398	346.605	-0.172766	0.124433	-1.38843	0.165006	0.756701	MGI:894310	septin 8	protein coding gene	11	+	53519397	53549605
1759	Mtmr4	ENSMUSG00000018401	297.355	-0.259208	0.231234	-1.12098	0.262298	0.830825	MGI:2180699	myotubularin related protein 4	protein coding gene	11	+	87592162	87616302
1760	Mrm1	ENSMUSG00000018405	13.8368	0.132383	0.443364	0.298587	0.765255	0.974016	MGI:2443470	mitochondrial rRNA methyltransferase 1	protein coding gene	11	-	84813061	84819515
1761	Mapt	ENSMUSG00000018411	210.496	-0.190629	0.416736	-0.457434	0.647359	0.952206	MGI:97180	microtubule-associated protein tau	protein coding gene	11	+	104231390	104332090
1762	Kansl1	ENSMUSG00000018412	497.402	0.0407914	0.202129	0.201809	0.840066	0.983768	MGI:1923969	KAT8 regulatory NSL complex subunit 1	protein coding gene	11	-	104333229	104468861
1763	Gid4	ENSMUSG00000018415	88.9905	-0.137779	0.208513	-0.660769	0.508761	0.919892	MGI:1914021	GID complex subunit 4, VID24 homolog	protein coding gene	11	+	60417145	60445277
1764	Myo1b	ENSMUSG00000018417	816.561	-0.209445	0.21962	-0.953672	0.34025	0.870082	MGI:107752	myosin IB	protein coding gene	1	-	51749758	51916063
1765	Dhx40	ENSMUSG00000018425	213.547	-0.233534	0.211469	-1.10434	0.269445	0.837241	MGI:1914737	DEAH (Asp-Glu-Ala-His) box polypeptide 40	protein coding gene	11	-	86768846	86807746
1766	Ypel2	ENSMUSG00000018427	75.2419	0.198962	0.382099	0.520709	0.60257	0.944853	MGI:1925114	yippee like 2	protein coding gene	11	-	86936425	86993707
1767	Akap1	ENSMUSG00000018428	114.655	0.139436	0.246463	0.565746	0.571566	0.937047	MGI:104729	A kinase (PRKA) anchor protein 1	protein coding gene	11	-	88830792	88864586
1768	Nol11	ENSMUSG00000018433	130.811	0.165788	0.214377	0.773349	0.439316	0.903883	MGI:1916229	nucleolar protein 11	protein coding gene	11	-	107166663	107189381
1769	Derl2	ENSMUSG00000018442	165.274	0.00371738	0.152177	0.024428	0.980511	0.998342	MGI:2151483	Der1-like domain family, member 2	protein coding gene	11	-	71007440	71019841
1770	C1qbp	ENSMUSG00000018446	166.126	0.320949	0.191405	1.67681	0.0935803	0.652574	MGI:1194505	complement component 1, q subcomponent binding protein	protein coding gene	11	-	70977846	70983026
1771	Rpain	ENSMUSG00000018449	43.4658	0.255467	0.409326	0.624116	0.532551	0.926548	MGI:1916973	RPA interacting protein	protein coding gene	11	+	70970213	70977833
1772	6330403K07Rik	ENSMUSG00000018451	2.54273	-3.84253	1.52831	-2.51423	0.0119293	NA	MGI:1918001	RIKEN cDNA 6330403K07 gene	protein coding gene	11	-	71031941	71033513
1773	Slc13a3	ENSMUSG00000018459	19.617	-1.44262	0.641869	-2.24752	0.0246065	0.410879	MGI:2149635	solute carrier family 13 (sodium-dependent dicarboxylate transporter), member 3	protein coding gene	2	-	165405295	165473197
1774	Kcnab3	ENSMUSG00000018470	2.46929	1.21934	1.82852	0.666842	0.504873	NA	MGI:1336208	potassium voltage-gated channel, shaker-related subfamily, beta member 3	protein coding gene	11	+	69326258	69333041
1775	Chd3	ENSMUSG00000018474	534.121	-0.156677	0.226617	-0.691373	0.489331	0.914126	MGI:1344395	chromodomain helicase DNA binding protein 3	protein coding gene	11	-	69343273	69369406
1776	Kdm6b	ENSMUSG00000018476	944.238	-0.0803609	0.208657	-0.385134	0.700138	0.960875	MGI:2448492	KDM1 lysine (K)-specific demethylase 6B	protein coding gene	11	-	69398508	69413675
1777	Appbp2	ENSMUSG00000018481	323.194	0.0800505	0.107683	0.743392	0.457245	0.909777	MGI:1914134	amyloid beta precursor protein (cytoplasmic tail) binding protein 2	protein coding gene	11	-	85191308	85235120
1778	Wnt9b	ENSMUSG00000018486	2.57724	0.631833	1.46831	0.430314	0.666968	NA	MGI:1197020	wingless-type MMTV integration site family, member 9B	protein coding gene	11	-	103727364	103749821
1779	Adora2b	ENSMUSG00000018500	32.1407	-0.167365	0.368798	-0.453811	0.649965	0.952546	MGI:99403	adenosine A2b receptor	protein coding gene	11	+	62248984	62266452
1780	Ncor1	ENSMUSG00000018501	1672.13	-0.164396	0.0877184	-1.87414	0.0609117	0.576813	MGI:1349717	nuclear receptor co-repressor 1	protein coding gene	11	-	62315663	62457414
1781	Trpv2	ENSMUSG00000018507	164.224	0.0177507	0.162709	0.109095	0.913127	0.992298	MGI:1341836	transient receptor potential cation channel, subfamily V, member 2	protein coding gene	11	+	62574486	62600305
1782	Cenpv	ENSMUSG00000018509	8.21105	-0.109846	1.01023	-0.108734	0.913413	0.992298	MGI:1920389	centromere protein V	protein coding gene	11	-	62524946	62539261
1783	Pcgf2	ENSMUSG00000018537	62.0199	-0.0419449	0.389967	-0.10756	0.914345	0.992298	MGI:99161	polycomb group ring finger 2	protein coding gene	11	-	97688823	97700497
1784	Cwc25	ENSMUSG00000018541	136.82	-0.0054517	0.16442	-0.0331572	0.973549	0.998332	MGI:1914730	CWC25 spliceosome-associated protein	protein coding gene	11	-	97745481	97766556
1785	1700001P01Rik	ENSMUSG00000018543	1.69425	0.684813	1.49189	0.459022	0.646218	NA	MGI:1919465	RIKEN cDNA 1700001P01 gene	protein coding gene	11	-	97771481	97775918
1786	Pip4k2b	ENSMUSG00000018547	199.016	-0.344682	0.323331	-1.06603	0.286408	0.844398	MGI:1934234	phosphatidylinositol-5-phosphate 4-kinase, type II, beta	protein coding gene	11	-	97715157	97744704
1787	Trim37	ENSMUSG00000018548	127.177	-0.340656	0.268593	-1.2683	0.204691	0.794935	MGI:2153072	tripartite motif-containing 37	protein coding gene	11	+	87127077	87220683
1788	Ybx2	ENSMUSG00000018554	3.56457	-1.93885	1.21897	-1.59056	0.111708	NA	MGI:1096372	Y box protein 2	protein coding gene	11	+	69935805	69941604
1789	Ctdnep1	ENSMUSG00000018559	182.872	-0.150286	0.249535	-0.602264	0.546998	0.931143	MGI:1914431	CTD nuclear envelope phosphatase 1	protein coding gene	11	+	69981168	69990601
1790	Elp5	ENSMUSG00000018565	74.3336	0.261564	0.371591	0.703904	0.481493	0.913067	MGI:1859017	elongator acetyltransferase complex subunit 5	protein coding gene	11	-	69968224	69981447
1791	Slc2a4	ENSMUSG00000018566	14.7427	-0.287393	0.703557	-0.408486	0.682917	0.958335	MGI:95758	solute carrier family 2 (facilitated glucose transporter), member 4	protein coding gene	11	-	69942539	69948188
1792	Gabarap	ENSMUSG00000018567	455.697	0.179394	0.10515	1.70608	0.0879933	0.644663	MGI:1861742	gamma-aminobutyric acid receptor associated protein	protein coding gene	11	+	69991370	69994949
1793	Cldn7	ENSMUSG00000018569	81.7465	0.182925	0.250507	0.730219	0.465256	0.911527	MGI:1859285	claudin 7	protein coding gene	11	+	69964779	69967885
1794	2810408A11Rik	ENSMUSG00000018570	2.96733	0.00454849	1.09843	0.00414092	0.996696	NA	MGI:1917669	RIKEN cDNA 2810408A11 gene	protein coding gene	11	-	69897352	69900987
1795	Phf23	ENSMUSG00000018572	170.09	-0.0892778	0.134075	-0.665878	0.505489	0.919299	MGI:1925496	PHD finger protein 23	protein coding gene	11	+	69995777	70000009
1796	Acadvl	ENSMUSG00000018574	189.392	-0.26005	0.171125	-1.51965	0.128598	0.706187	MGI:895149	acyl-Coenzyme A dehydrogenase, very long chain	protein coding gene	11	-	70010183	70015411
1797	Dnah11	ENSMUSG00000018581	86.2131	0.375025	0.303364	1.23622	0.216376	0.801498	MGI:1100864	dynein, axonemal, heavy chain 11	protein coding gene	12	-	117877982	118199043
1798	G3bp1	ENSMUSG00000018583	600.669	0.308648	0.128289	2.40588	0.0161334	0.345381	MGI:1351465	GTPase activating protein (SH3 domain) binding protein 1	protein coding gene	11	+	55469657	55500888
1799	Atox1	ENSMUSG00000018585	106.337	0.426297	0.213261	1.99894	0.0456144	0.514617	MGI:1333855	antioxidant 1 copper chaperone	protein coding gene	11	-	55446637	55461208
1800	Sparc	ENSMUSG00000018593	5043.02	0.1745	0.067307	2.59259	0.00952553	0.292004	MGI:98373	secreted acidic cysteine rich glycoprotein	protein coding gene	11	-	55394159	55420080
1801	Mief2	ENSMUSG00000018599	41.3948	0.0274504	0.30405	0.0902824	0.928063	0.99344	MGI:2144199	mitochondrial elongation factor 2	protein coding gene	11	+	60728398	60732951
1802	Tbx3	ENSMUSG00000018604	372.395	-0.244578	0.209548	-1.16717	0.243142	0.819633	MGI:98495	T-box 3	protein coding gene	5	+	119670669	119684724
1803	Dusp14	ENSMUSG00000018648	45.6203	-0.151097	0.349392	-0.432456	0.66541	0.955789	MGI:1927168	dual specificity phosphatase 14	protein coding gene	11	-	84048041	84069261
1804	Tada2a	ENSMUSG00000018651	31.257	-0.543666	0.522967	-1.03958	0.298536	0.850929	MGI:2144471	transcriptional adaptor 2A	protein coding gene	11	-	84078920	84129600
1805	Ikzf1	ENSMUSG00000018654	543.55	-0.902961	0.420231	-2.14873	0.0316561	0.452382	MGI:1342540	IKAROS family zinc finger 1	protein coding gene	11	+	11685003	11772926
1806	Pnpo	ENSMUSG00000018659	46.6577	-0.121862	0.265431	-0.459111	0.646155	0.952206	MGI:2144151	pyridoxine 5'-phosphate oxidase	protein coding gene	11	-	96937825	96943986
1807	Cog1	ENSMUSG00000018661	200.141	0.100676	0.220068	0.457477	0.647328	0.952206	MGI:1333873	component of oligomeric golgi complex 1	protein coding gene	11	+	113649169	113667054
1808	Cbx1	ENSMUSG00000018666	180.289	0.139354	0.215964	0.645265	0.518756	0.922448	MGI:105369	chromobox 1	protein coding gene	11	+	96789127	96808640
1809	Cdk5rap3	ENSMUSG00000018669	108.595	-0.495471	0.296709	-1.66989	0.0949409	0.654348	MGI:1933126	CDK5 regulatory subunit associated protein 3	protein coding gene	11	-	96907426	96916496
1810	Copz2	ENSMUSG00000018672	50.075	0.0992275	0.284239	0.349098	0.727015	0.968242	MGI:1929008	coatomer protein complex, subunit zeta 2	protein coding gene	11	+	96849876	96861203
1811	Slc25a39	ENSMUSG00000018677	174.783	0.460489	0.262202	1.75624	0.0790475	0.624971	MGI:1196386	solute carrier family 25, member 39	protein coding gene	11	-	102402985	102407946
1812	Sp2	ENSMUSG00000018678	151.076	-0.057486	0.139932	-0.410814	0.681209	0.958335	MGI:1926162	Sp2 transcription factor	protein coding gene	11	-	96953341	96982959
1813	Aatf	ENSMUSG00000018697	139.491	-0.489669	0.171877	-2.84895	0.00438635	0.210448	MGI:1929608	apoptosis antagonizing transcription factor	protein coding gene	11	-	84422855	84513522
1814	Lhx1	ENSMUSG00000018698	1.78883	1.26186	2.9171	0.432574	0.665324	NA	MGI:99783	LIM homeobox protein 1	protein coding gene	11	-	84518284	84525535
1815	Dync1h1	ENSMUSG00000018707	6441.56	-0.214369	0.0910351	-2.3548	0.0185329	0.366009	MGI:103147	dynein cytoplasmic 1 heavy chain 1	protein coding gene	12	+	110601452	110666945
1816	Pex12	ENSMUSG00000018733	32.9731	0.789837	0.824737	0.957683	0.338222	0.869669	MGI:2144177	peroxisomal biogenesis factor 12	protein coding gene	11	-	83295072	83299005
1817	Ndel1	ENSMUSG00000018736	335.077	-0.139834	0.177792	-0.786506	0.431571	0.902487	MGI:1932915	nudE neurodevelopment protein 1 like 1	protein coding gene	11	-	68821434	68853146
1818	Slc25a35	ENSMUSG00000018740	22.6793	-0.905835	0.381462	-2.37464	0.0175659	0.355008	MGI:1919248	solute carrier family 25, member 35	protein coding gene	11	+	68968096	68972516
1819	Zbtb4	ENSMUSG00000018750	437.531	-0.288525	0.22075	-1.30702	0.191205	0.78214	MGI:1922830	zinc finger and BTB domain containing 4	protein coding gene	11	+	69765912	69784023
1820	Tnfsfm13	ENSMUSG00000018752	64.4336	-1.00628	0.415621	-2.42114	0.015472	0.340934	MGI:3845075	tumor necrosis factor (ligand) superfamily, membrane-bound member 13	protein coding gene	11	-	69682577	69696098
1821	Mpdu1	ENSMUSG00000018761	75.0056	0.588192	0.298853	1.96817	0.049049	0.527838	MGI:1346040	mannose-P-dolichol utilization defect 1	protein coding gene	11	-	69656697	69662642
1822	Fxr2	ENSMUSG00000018765	223.993	0.101763	0.24837	0.409724	0.682009	0.958335	MGI:1346074	fragile X mental retardation, autosomal homolog 2	protein coding gene	11	+	69632990	69653297
1823	Atp5g3	ENSMUSG00000018770	194.872	0.212372	0.141777	1.49793	0.134152	0.71599	MGI:2442035	ATP synthase, H+ transporting, mitochondrial F0 complex, subunit C3 (subunit 9)	protein coding gene	2	-	73908447	73911326
1824	Cd68	ENSMUSG00000018774	454.592	0.491432	0.131691	3.73171	0.000190182	0.0354188	MGI:88342	CD68 antigen	protein coding gene	11	-	69664213	69666153
1825	Slc35g3	ENSMUSG00000018776	0.650328	-1.16205	3.08494	-0.376683	0.706409	NA	MGI:1927128	solute carrier family 35, member G3	protein coding gene	11	-	69759884	69761844
1826	Acsl1	ENSMUSG00000018796	268.393	-0.000775064	0.330393	-0.00234589	0.998128	0.999842	MGI:102797	acyl-CoA synthetase long-chain family member 1	protein coding gene	8	+	46471037	46536051
1827	Abca5	ENSMUSG00000018800	143.22	-0.154673	0.279112	-0.554162	0.579468	0.938421	MGI:2386607	ATP-binding cassette, sub-family A (ABC1), member 5	protein coding gene	11	-	110269369	110337716
1828	Smyd4	ENSMUSG00000018809	37.3647	-0.497732	0.460362	-1.08118	0.279619	0.841612	MGI:2442796	SET and MYND domain containing 4	protein coding gene	11	+	75348433	75405705
1829	Lsp1	ENSMUSG00000018819	708.691	0.713997	0.301256	2.37007	0.0177849	0.35818	MGI:96832	lymphocyte specific 1	protein coding gene	7	+	142460809	142494867
1830	Zfyve27	ENSMUSG00000018820	146.559	-0.66347	0.250817	-2.64524	0.00816342	0.273482	MGI:1919602	zinc finger, FYVE domain containing 27	protein coding gene	19	+	42170567	42194593
1831	Avpi1	ENSMUSG00000018821	65.6277	-0.354475	0.325834	-1.0879	0.276639	0.840781	MGI:1916784	arginine vasopressin-induced 1	protein coding gene	19	-	42123275	42128993
1832	Sfrp5	ENSMUSG00000018822	4.48683	-1.45164	1.11196	-1.30547	0.191731	NA	MGI:1860298	secreted frizzled-related sequence protein 5	protein coding gene	19	-	42197971	42202252
1833	Myh11	ENSMUSG00000018830	1354.38	-0.463775	0.187496	-2.47352	0.0133791	0.329643	MGI:102643	myosin, heavy polypeptide 11, smooth muscle	protein coding gene	16	-	14194535	14291372
1834	Rad51d	ENSMUSG00000018841	46.7263	-0.414522	0.274967	-1.50754	0.131673	0.710906	MGI:1261809	RAD51 paralog D	protein coding gene	11	-	82876434	82890614
1835	Unc45b	ENSMUSG00000018845	110.306	-0.421429	0.338675	-1.24435	0.213372	0.797668	MGI:2443377	unc-45 myosin chaperone B	protein coding gene	11	+	82911253	82943406
1836	Pank3	ENSMUSG00000018846	334.74	0.0532192	0.112665	0.472367	0.636665	0.950624	MGI:2387464	pantothenate kinase 3	protein coding gene	11	+	35769495	35791285
1837	Rars	ENSMUSG00000018848	256.07	0.113811	0.221626	0.51353	0.607581	0.945098	MGI:1914297	arginyl-tRNA synthetase	protein coding gene	11	-	35808381	35834506
1838	Wwc1	ENSMUSG00000018849	493.952	-0.955776	0.312419	-3.05928	0.00221872	0.153143	MGI:2388637	WW, C2 and coiled-coil domain containing 1	protein coding gene	11	-	35838400	35980527
1839	Mrpl58	ENSMUSG00000018858	93.222	0.0619161	0.285566	0.216819	0.828349	0.981687	MGI:1915822	mitochondrial ribosomal protein L58	protein coding gene	11	+	115403752	115412674
1840	Fdxr	ENSMUSG00000018861	25.4666	-0.719796	0.42073	-1.71083	0.0871131	0.644663	MGI:104724	ferredoxin reductase	protein coding gene	11	-	115268024	115277050
1841	Otop3	ENSMUSG00000018862	0.771484	-0.908866	3.68323	-0.246758	0.805096	NA	MGI:1916852	otopetrin 3	protein coding gene	11	+	115334731	115346927
1842	Sult4a1	ENSMUSG00000018865	1.01839	3.03305	3.29047	0.921769	0.356649	NA	MGI:1888971	sulfotransferase family 4A, member 1	protein coding gene	15	-	84076097	84105754
1843	Mrpl45	ENSMUSG00000018882	88.7646	-0.12958	0.386789	-0.335015	0.737614	0.970169	MGI:1914286	mitochondrial ribosomal protein L45	protein coding gene	11	+	97315716	97329920
1844	Mb	ENSMUSG00000018893	61.4893	0.661336	0.633578	1.04381	0.296572	0.849953	MGI:96922	myoglobin	protein coding gene	15	-	77015487	77050668
1845	Irf1	ENSMUSG00000018899	2371.25	0.211616	0.127367	1.66146	0.0966216	0.656012	MGI:96590	interferon regulatory factor 1	protein coding gene	11	+	53770014	53778374
1846	Slc22a5	ENSMUSG00000018900	51.5309	0.514993	0.417981	1.2321	0.217913	0.801498	MGI:1329012	solute carrier family 22 (organic cation transporter), member 5	protein coding gene	11	-	53864542	53891660
1847	P4ha2	ENSMUSG00000018906	151.549	0.0900367	0.279641	0.321972	0.747474	0.972219	MGI:894286	procollagen-proline, 2-oxoglutarate 4-dioxygenase (proline 4-hydroxylase), alpha II polypeptide	protein coding gene	11	+	54100924	54131668
1848	Alox12e	ENSMUSG00000018907	14.4665	-0.110086	0.726024	-0.151628	0.87948	0.990013	MGI:1274790	arachidonate lipoxygenase, epidermal	protein coding gene	11	-	70315610	70322628
1849	Arrb1	ENSMUSG00000018909	988.324	-0.55571	0.217042	-2.56038	0.0104556	0.304356	MGI:99473	arrestin, beta 1	protein coding gene	7	+	99535466	99606771
1850	Csf2	ENSMUSG00000018916	25.903	0.202936	0.476395	0.425982	0.670121	0.956891	MGI:1339752	colony stimulating factor 2 (granulocyte-macrophage)	protein coding gene	11	-	54247271	54249667
1851	Tm4sf5	ENSMUSG00000018919	1.3189	2.3205	2.62443	0.884191	0.376593	NA	MGI:1922854	transmembrane 4 superfamily member 5	protein coding gene	11	+	70505274	70511183
1852	Cxcl16	ENSMUSG00000018920	1129.48	0.0376921	0.0862283	0.43712	0.662024	0.955128	MGI:1932682	chemokine (C-X-C motif) ligand 16	protein coding gene	11	-	70454389	70459984
1853	Pelp1	ENSMUSG00000018921	163.839	0.112059	0.241187	0.464613	0.642209	0.951826	MGI:1922523	proline, glutamic acid and leucine rich protein 1	protein coding gene	11	-	70392883	70410031
1854	Med11	ENSMUSG00000018923	54.5017	0.353546	0.268036	1.31902	0.187161	0.777976	MGI:1913422	mediator complex subunit 11	protein coding gene	11	+	70451919	70453727
1855	Alox15	ENSMUSG00000018924	29.0532	0.11918	0.358381	0.332552	0.739473	0.97018	MGI:87997	arachidonate 15-lipoxygenase	protein coding gene	11	-	70344152	70352031
1856	Heatr9	ENSMUSG00000018925	12.6227	-1.09675	0.614137	-1.78584	0.0741246	0.612071	MGI:3650286	HEAT repeat containing 9	protein coding gene	11	-	83511736	83522175
1857	Ccl6	ENSMUSG00000018927	435.028	0.197491	0.203954	0.968313	0.332888	0.868052	MGI:98263	chemokine (C-C motif) ligand 6	protein coding gene	11	-	83587886	83593087
1858	Ccl4	ENSMUSG00000018930	115.634	0.099748	0.237244	0.420445	0.67416	0.957843	MGI:98261	chemokine (C-C motif) ligand 4	protein coding gene	11	+	83662584	83664683
1859	Natd1	ENSMUSG00000018931	62.1955	0.0574679	0.254571	0.225744	0.821401	0.981234	MGI:1344388	N-acetyltransferase domain containing 1	protein coding gene	11	-	60902246	60913792
1860	Map2k3	ENSMUSG00000018932	274.427	0.184086	0.157743	1.167	0.24321	0.819633	MGI:1346868	mitogen-activated protein kinase kinase 3	protein coding gene	11	+	60932054	60952811
1861	Ywhah	ENSMUSG00000018965	703.218	0.0935023	0.113482	0.82394	0.409973	0.893716	MGI:109194	tyrosine 3-monooxygenase/tryptophan 5-monooxygenase activation protein, eta polypeptide	protein coding gene	5	+	33018816	33027966
1862	Sart3	ENSMUSG00000018974	200.19	-0.337251	0.283594	-1.18921	0.234358	0.813601	MGI:1858230	squamous cell carcinoma antigen recognized by T cells 3	protein coding gene	5	-	113742444	113772400
1863	E2f2	ENSMUSG00000018983	110.185	0.607469	0.342558	1.77333	0.0761741	0.617623	MGI:1096341	E2F transcription factor 2	protein coding gene	4	+	136172394	136196057
1864	Slfn3	ENSMUSG00000018986	155.579	-0.164637	0.13764	-1.19614	0.23164	0.811509	MGI:1329005	schlafen 3	protein coding gene	11	+	83191330	83215154
1865	Nars2	ENSMUSG00000018995	33.2976	-0.534402	0.382107	-1.39857	0.161943	0.752221	MGI:2142075	asparaginyl-tRNA synthetase 2 (mitochondrial)(putative)	protein coding gene	7	+	96951505	97064758
1866	Slc35b4	ENSMUSG00000018999	154.731	0.012412	0.18389	0.0674969	0.946186	0.995736	MGI:1931249	solute carrier family 35, member B4	protein coding gene	6	-	34155872	34177054
1867	Dnah1	ENSMUSG00000019027	45.6008	-0.632675	0.415296	-1.52343	0.127651	0.705863	MGI:107721	dynein, axonemal, heavy chain 1	protein coding gene	14	-	31260375	31323896
1868	Dalrd3	ENSMUSG00000019039	55.249	-0.722915	0.318836	-2.26736	0.0233685	0.404335	MGI:1915039	DALR anticodon binding domain containing 3	protein coding gene	9	+	108569886	108572774
1869	Fis1	ENSMUSG00000019054	161.866	0.0596941	0.144118	0.414202	0.678726	0.958335	MGI:1913687	fission, mitochondrial 1	protein coding gene	5	+	136953275	136966234
1870	Plod1	ENSMUSG00000019055	227.531	-0.159804	0.172986	-0.923797	0.355592	0.876634	MGI:99907	procollagen-lysine, 2-oxoglutarate 5-dioxygenase 1	protein coding gene	4	-	147909753	147936767
1871	Rab3d	ENSMUSG00000019066	192.177	0.443432	0.314176	1.41141	0.158123	0.749095	MGI:97844	RAB3D, member RAS oncogene family	protein coding gene	9	-	21907491	21918192
1872	Mfsd3	ENSMUSG00000019080	9.40932	0.37162	1.16945	0.317773	0.750657	0.972622	MGI:1916822	major facilitator superfamily domain containing 3	protein coding gene	15	+	76701542	76704239
1873	Slc25a22	ENSMUSG00000019082	307.92	0.822949	0.446523	1.84302	0.0653266	0.588075	MGI:1915517	solute carrier family 25 (mitochondrial carrier, glutamate), member 22	protein coding gene	7	-	141429749	141437874
1874	Atp6ap1	ENSMUSG00000019087	381.859	-0.0203037	0.309203	-0.0656645	0.947645	0.995736	MGI:109629	ATPase, H+ transporting, lysosomal accessory protein 1	protein coding gene	X	+	74297097	74304721
1875	Dnase1l1	ENSMUSG00000019088	62.4646	0.279394	0.28676	0.974312	0.329902	0.866289	MGI:109628	deoxyribonuclease 1-like 1	protein coding gene	X	-	74273217	74282333
1876	Aldh3a1	ENSMUSG00000019102	33.1538	-1.78729	0.629507	-2.83918	0.0045229	0.214034	MGI:1353451	aldehyde dehydrogenase family 3, subfamily A1	protein coding gene	11	+	61208510	61218418
1877	Ccl9	ENSMUSG00000019122	169.666	0.837154	0.292633	2.86076	0.00422628	0.208791	MGI:104533	chemokine (C-C motif) ligand 9	protein coding gene	11	-	83572919	83578636
1878	Scrn1	ENSMUSG00000019124	70.4116	0.69615	0.536473	1.29764	0.194411	0.785076	MGI:1917188	secernin 1	protein coding gene	6	-	54501173	54566489
1879	BC005537	ENSMUSG00000019132	1011.33	-0.0111572	0.126984	-0.0878631	0.929985	0.993616	MGI:2441726	cDNA sequence BC005537	protein coding gene	13	+	24801657	24812899
13659	Zfp771	ENSMUSG00000054716	57.3161	-3.18429	0.821687	-3.87531	0.00010649	0.0251146	MGI:2442050	zinc finger protein 771	protein coding gene	7	+	127244274	127254803
1881	Hars2	ENSMUSG00000019143	84.4744	0.171103	0.355145	0.481783	0.62996	0.950119	MGI:1918041	histidyl-tRNA synthetase 2	protein coding gene	18	+	36783202	36792562
1882	Cacng2	ENSMUSG00000019146	6.80211	0.597525	1.06924	0.55883	0.576278	0.9379	MGI:1316660	calcium channel, voltage-dependent, gamma subunit 2	protein coding gene	15	-	77991748	78120028
1883	Tmem160	ENSMUSG00000019158	53.6737	-0.039559	0.25208	-0.15693	0.8753	0.988692	MGI:1916344	transmembrane protein 160	protein coding gene	7	+	16452779	16455494
1884	Rab5c	ENSMUSG00000019173	799.689	0.223841	0.123263	1.81596	0.0693764	0.598441	MGI:105306	RAB5C, member RAS oncogene family	protein coding gene	11	-	100715009	100738215
1885	Styxl1	ENSMUSG00000019178	2.69113	0.871424	1.55113	0.561801	0.574252	NA	MGI:1923821	serine/threonine/tyrosine interacting-like 1	protein coding gene	5	-	135747220	135778385
1886	Mdh2	ENSMUSG00000019179	578.382	0.419721	0.110624	3.79413	0.00014816	0.0316806	MGI:97050	malate dehydrogenase 2, NAD (mitochondrial)	protein coding gene	5	+	135778649	135790386
1887	H13	ENSMUSG00000019188	634.28	0.258956	0.131741	1.96564	0.0493401	0.527838	MGI:95886	histocompatibility 13	protein coding gene	2	+	152669461	152708670
1888	Rnf145	ENSMUSG00000019189	258.552	0.0728624	0.185511	0.392765	0.694493	0.959895	MGI:1921565	ring finger protein 145	protein coding gene	11	+	44518964	44565520
1889	Scn1b	ENSMUSG00000019194	35.7991	0.194153	0.364647	0.532441	0.594421	0.942309	MGI:98247	sodium channel, voltage-gated, type I, beta	protein coding gene	7	-	31116524	31127003
1890	Atp6v1e1	ENSMUSG00000019210	273.981	-0.129279	0.18809	-0.687324	0.491879	0.915762	MGI:894326	ATPase, H+ transporting, lysosomal V1 subunit E1	protein coding gene	6	-	120795244	120822698
1891	Chtf18	ENSMUSG00000019214	26.5498	-0.443952	0.600739	-0.73901	0.459901	0.910747	MGI:2384887	CTF18, chromosome transmission fidelity factor 18	protein coding gene	17	-	25719030	25727434
1892	Rps6kl1	ENSMUSG00000019235	2.6982	0.851426	1.23711	0.688236	0.491304	NA	MGI:2443413	ribosomal protein S6 kinase-like 1	protein coding gene	12	-	85135249	85151264
1893	Ppp1r12c	ENSMUSG00000019254	532.41	-0.277799	0.188747	-1.47181	0.141073	0.728417	MGI:1924258	protein phosphatase 1, regulatory subunit 12C	protein coding gene	7	-	4481520	4501680
1894	Ahr	ENSMUSG00000019256	302.278	-0.0578538	0.148044	-0.390788	0.695954	0.960096	MGI:105043	aryl-hydrocarbon receptor	protein coding gene	12	-	35497979	35534989
1895	Map1s	ENSMUSG00000019261	177.735	-0.0688854	0.30975	-0.222391	0.82401	0.981287	MGI:2443304	microtubule-associated protein 1S	protein coding gene	8	+	70905974	70917529
1896	Dpep1	ENSMUSG00000019278	222.582	-0.10832	0.225867	-0.479571	0.631532	0.950201	MGI:94917	dipeptidase 1	protein coding gene	8	+	123186242	123201812
1897	Tmem129	ENSMUSG00000019295	55.0133	0.654431	0.412171	1.58776	0.11234	0.684872	MGI:1915616	transmembrane protein 129	protein coding gene	5	-	33653216	33657977
18819	Olfr93	ENSMUSG00000091601	9.87769	-3.01875	0.687897	-4.38837	1.14e-05	0.00549441	MGI:2177476	olfactory receptor 93	protein coding gene	17	-	37151032	37151970
1899	Hsd17b1	ENSMUSG00000019301	0.87045	-3.04439	2.91189	-1.0455	0.29579	NA	MGI:105077	hydroxysteroid (17-beta) dehydrogenase 1	protein coding gene	11	+	101078411	101080527
1900	Atp6v0a1	ENSMUSG00000019302	447.686	-0.050284	0.219228	-0.229368	0.818583	0.980953	MGI:103286	ATPase, H+ transporting, lysosomal V0 subunit A1	protein coding gene	11	+	101009452	101063719
1901	Psmc3ip	ENSMUSG00000019303	21.6695	0.0195464	0.371141	0.0526657	0.957998	0.996737	MGI:1098610	proteasome (prosome, macropain) 26S subunit, ATPase 3, interacting protein	protein coding gene	11	-	101092141	101095435
1902	Grb7	ENSMUSG00000019312	34.0556	-0.326511	0.3549	-0.92001	0.357567	0.877935	MGI:102683	growth factor receptor bound protein 7	protein coding gene	11	+	98446834	98455373
1903	Noxo1	ENSMUSG00000019320	26.1024	-2.60805	0.825906	-3.1578	0.00158964	0.128059	MGI:1919143	NADPH oxidase organizer 1	protein coding gene	17	+	24696234	24700529
1904	Aoc3	ENSMUSG00000019326	31.851	-0.410048	0.32645	-1.25608	0.209085	0.795871	MGI:1306797	amine oxidase, copper containing 3	protein coding gene	11	+	101330606	101339430
1905	Zfp687	ENSMUSG00000019338	189.144	-0.221706	0.441408	-0.502271	0.615477	0.947421	MGI:1925516	zinc finger protein 687	protein coding gene	3	-	95006590	95015448
1906	Gdpd2	ENSMUSG00000019359	20.2387	-1.82365	0.694011	-2.62769	0.00859665	0.276571	MGI:1918834	glycerophosphodiester phosphodiesterase domain containing 2	protein coding gene	X	+	100729873	100738895
1907	D8Ertd738e	ENSMUSG00000019362	148.22	0.355897	0.1731	2.05602	0.0397809	0.492498	MGI:1289231	DNA segment, Chr 8, ERATO Doi 738, expressed	protein coding gene	8	-	84246238	84249719
1908	Sec14l4	ENSMUSG00000019368	98.0223	-0.696439	0.426086	-1.6345	0.102153	0.667153	MGI:2144095	SEC14-like lipid binding 4	protein coding gene	11	+	4031462	4048024
1909	Calm3	ENSMUSG00000019370	885.04	0.139958	0.116881	1.19744	0.231134	0.811029	MGI:103249	calmodulin 3	protein coding gene	7	-	16915379	16924032
1910	Cops3	ENSMUSG00000019373	160.136	0.00706099	0.236676	0.029834	0.976199	0.998332	MGI:1349409	COP9 signalosome subunit 3	protein coding gene	11	-	59817795	59839838
1911	Fkbp8	ENSMUSG00000019428	427.253	-0.176539	0.145264	-1.2153	0.224252	0.805733	MGI:1341070	FK506 binding protein 8	protein coding gene	8	+	70527724	70535328
1912	Ddx39b	ENSMUSG00000019432	573.931	-0.175967	0.105431	-1.66904	0.0951102	0.65441	MGI:99240	DEAD box helicase 39b	protein coding gene	17	+	35241746	35253707
1913	Gipc1	ENSMUSG00000019433	111.097	-0.499624	0.472504	-1.0574	0.290331	0.84672	MGI:1926252	GIPC PDZ domain containing family, member 1	protein coding gene	8	+	83652677	83664694
1914	Tlcd1	ENSMUSG00000019437	34.5942	0.434908	0.564845	0.76996	0.441324	0.903883	MGI:1915572	TLC domain containing 1	protein coding gene	11	+	78176716	78181019
1915	Plscr3	ENSMUSG00000019461	246.698	0.146796	0.149908	0.979237	0.327463	0.865105	MGI:1917560	phospholipid scramblase 3	protein coding gene	11	+	69846376	69852058
1916	Ptger1	ENSMUSG00000019464	18.2941	0.20783	0.634746	0.327422	0.743349	0.971054	MGI:97793	prostaglandin E receptor 1 (subtype EP1)	protein coding gene	8	+	83666678	83672753
1917	Arhgef25	ENSMUSG00000019467	90.2113	0.160503	0.412903	0.388718	0.697485	0.960322	MGI:1277173	Rho guanine nucleotide exchange factor (GEF) 25	protein coding gene	10	-	127182525	127190083
1918	Xab2	ENSMUSG00000019470	186.233	-0.234446	0.133426	-1.75712	0.0788978	0.624971	MGI:1914689	XPA binding protein 2	protein coding gene	8	-	3610087	3621334
1919	Cdc37	ENSMUSG00000019471	514.559	-0.00553787	0.14211	-0.0389689	0.968915	0.997061	MGI:109531	cell division cycle 37	protein coding gene	9	-	21139431	21149934
1920	Rab4a	ENSMUSG00000019478	10.7418	1.41937	0.576803	2.46076	0.0138643	0.332719	MGI:105069	RAB4A, member RAS oncogene family	protein coding gene	8	+	123805985	123835287
1921	Trip10	ENSMUSG00000019487	172.664	-0.30829	0.261541	-1.17874	0.238501	0.817341	MGI:2146901	thyroid hormone receptor interactor 10	protein coding gene	17	+	57249455	57263665
1922	Cd70	ENSMUSG00000019489	0.75161	-2.29865	4.1074	-0.559637	0.575727	NA	MGI:1195273	CD70 antigen	protein coding gene	17	-	57145997	57149777
1923	Cops6	ENSMUSG00000019494	167.888	0.117604	0.166578	0.706	0.480188	0.912862	MGI:1349439	COP9 signalosome subunit 6	protein coding gene	5	+	138161102	138163984
1924	Ubb	ENSMUSG00000019505	4301.14	0.218508	0.0976405	2.23789	0.0252284	0.413081	MGI:98888	ubiquitin B	protein coding gene	11	+	62551171	62553213
1925	Ap4m1	ENSMUSG00000019518	77.354	-0.203029	0.35658	-0.569377	0.569101	0.936511	MGI:1337063	adaptor-related protein complex AP-4, mu 1	protein coding gene	5	+	138172021	138180429
1926	Gyg	ENSMUSG00000019528	281.962	0.454394	0.137778	3.29802	0.000973705	0.100263	MGI:1351614	glycogenin	protein coding gene	3	-	20122083	20155117
1927	Rcn3	ENSMUSG00000019539	201.846	-0.289558	0.340664	-0.849981	0.395336	0.890941	MGI:1277122	reticulocalbin 3, EF-hand calcium binding domain	protein coding gene	7	-	45082913	45092221
1928	Slc6a8	ENSMUSG00000019558	168.96	0.360037	0.230931	1.55907	0.118981	0.695065	MGI:2147834	solute carrier family 6 (neurotransmitter transporter, creatine), member 8	protein coding gene	X	+	73673150	73682502
1929	Arid3a	ENSMUSG00000019564	132.904	-0.124236	0.333895	-0.372083	0.709831	0.96393	MGI:1328360	AT rich interactive domain 3A (BRIGHT-like)	protein coding gene	10	+	79927043	79955018
1930	Pdk4	ENSMUSG00000019577	113.388	-0.643816	0.452642	-1.42235	0.154924	0.745934	MGI:1351481	pyruvate dehydrogenase kinase, isoenzyme 4	protein coding gene	6	-	5483351	5496278
1931	Ubxn6	ENSMUSG00000019578	124.738	0.375313	0.20327	1.84638	0.0648371	0.58783	MGI:1913780	UBX domain protein 6	protein coding gene	17	-	56067045	56075028
1932	Mydgf	ENSMUSG00000019579	151.383	0.325868	0.155694	2.093	0.0363487	0.475623	MGI:2156020	myeloid derived growth factor	protein coding gene	17	-	56176541	56183920
1933	Cyb561	ENSMUSG00000019590	231.463	-0.0142447	0.124173	-0.114717	0.908669	0.992012	MGI:103253	cytochrome b-561	protein coding gene	11	-	105933702	105945019
1934	Sema6a	ENSMUSG00000019647	339.103	-0.410654	0.175264	-2.34306	0.0191262	0.373048	MGI:1203727	sema domain, transmembrane domain (TM), and cytoplasmic domain, (semaphorin) 6A	protein coding gene	18	-	47245254	47371200
1935	Ccdc12	ENSMUSG00000019659	113.661	-0.260299	0.177899	-1.46319	0.143416	0.732517	MGI:1919904	coiled-coil domain containing 12	protein coding gene	9	+	110656503	110711606
1936	Fmc1	ENSMUSG00000019689	8.7601	-0.288219	0.584658	-0.49297	0.622034	0.949144	MGI:1913367	formation of mitochondrial complex V assembly factor 1	protein coding gene	6	+	38534861	38539449
1937	Akt3	ENSMUSG00000019699	618.244	0.420518	0.255735	1.64435	0.100103	0.663777	MGI:1345147	thymoma viral proto-oncogene 3	protein coding gene	1	-	177020073	177258203
1938	Mrpl24	ENSMUSG00000019710	133.14	-0.321034	0.211938	-1.51475	0.129835	0.707603	MGI:1914957	mitochondrial ribosomal protein L24	protein coding gene	3	+	87919506	87923672
1939	Gle1	ENSMUSG00000019715	148.348	-0.174878	0.301354	-0.580307	0.561708	0.934507	MGI:1921662	GLE1 RNA export mediator (yeast)	protein coding gene	2	+	29935409	29959432
1940	L3hypdh	ENSMUSG00000019718	14.2051	0.361479	0.576431	0.627098	0.530595	0.925301	MGI:1914467	L-3-hydroxyproline dehydratase (trans-)	protein coding gene	12	-	72073428	72085439
1941	Lyst	ENSMUSG00000019726	1230	-0.364799	0.550542	-0.662617	0.507576	0.919892	MGI:107448	lysosomal trafficking regulator	protein coding gene	13	+	13590397	13778803
1942	Slc35e1	ENSMUSG00000019731	239.139	0.0178854	0.152008	0.11766	0.906337	0.991505	MGI:2142403	solute carrier family 35, member E1	protein coding gene	8	-	72480641	72492614
1943	Calr3	ENSMUSG00000019732	3.40645	0.120212	1.3418	0.0895897	0.928613	NA	MGI:1920566	calreticulin 3	protein coding gene	8	-	72424176	72443819
1944	Tmc4	ENSMUSG00000019734	129.449	0.240951	0.274196	0.878755	0.379534	0.885525	MGI:2669035	transmembrane channel-like gene family 4	protein coding gene	7	-	3665790	3677553
1945	Syne4	ENSMUSG00000019737	10.9987	0.421103	0.85426	0.492945	0.622052	0.949144	MGI:2141950	spectrin repeat containing, nuclear envelope family member 4	protein coding gene	7	+	30314816	30319045
1946	Polr2i	ENSMUSG00000019738	26.4411	0.948901	0.46219	2.05305	0.0400675	0.493581	MGI:1917170	polymerase (RNA) II (DNA directed) polypeptide I	protein coding gene	7	+	30232074	30233387
1947	Prl8a1	ENSMUSG00000019756	11.944	-0.103193	0.699097	-0.147609	0.882652	0.990109	MGI:1920494	prolactin family 8, subfamily a, member 1	protein coding gene	13	-	27573922	27582171
1948	Krt10	ENSMUSG00000019761	4.07478	0.0590471	1.26379	0.0467224	0.962735	NA	MGI:96685	keratin 10	protein coding gene	11	-	99385254	99389364
1949	Iyd	ENSMUSG00000019762	6.71186	-0.776891	0.716474	-1.08432	0.278221	NA	MGI:1917587	iodotyrosine deiodinase	protein coding gene	10	+	3540274	3554880
1950	Rmnd1	ENSMUSG00000019763	47.6041	0.0513402	0.257159	0.199644	0.841759	0.983905	MGI:1913334	required for meiotic nuclear division 1 homolog	protein coding gene	10	-	4403169	4432405
1951	Ccdc170	ENSMUSG00000019767	48.4664	0.146396	0.525956	0.278343	0.780749	0.974171	MGI:2685067	coiled-coil domain containing 170	protein coding gene	10	+	4482502	4562231
1952	Esr1	ENSMUSG00000019768	34.9761	-0.0832808	0.296703	-0.280688	0.77895	0.974016	MGI:1352467	estrogen receptor 1 (alpha)	protein coding gene	10	+	4611989	5005633
1953	Vip	ENSMUSG00000019772	0.602431	-2.51148	3.56806	-0.703879	0.481508	NA	MGI:98933	vasoactive intestinal polypeptide	protein coding gene	10	+	5639218	5647617
1954	Fbxo5	ENSMUSG00000019773	34.3316	-0.496979	0.725243	-0.685259	0.493181	0.915922	MGI:1914391	F-box protein 5	protein coding gene	10	-	5799158	5805465
1955	Mtrf1l	ENSMUSG00000019774	49.3861	-0.521534	0.431036	-1.20996	0.226296	0.805733	MGI:1918830	mitochondrial translational release factor 1-like	protein coding gene	10	-	5811887	5823910
1956	Rgs17	ENSMUSG00000019775	9.23945	-2.58797	0.771591	-3.35407	0.000796314	0.0883915	MGI:1927469	regulator of G-protein signaling 17	protein coding gene	10	-	5825663	5922400
1957	Hdac2	ENSMUSG00000019777	177.789	-0.353232	0.251359	-1.40529	0.159936	0.750295	MGI:1097691	histone deacetylase 2	protein coding gene	10	+	36974544	37001889
1958	Frk	ENSMUSG00000019779	42.6481	1.12523	0.69995	1.60759	0.107926	0.678258	MGI:103265	fyn-related kinase	protein coding gene	10	+	34483400	34611232
1959	Rwdd1	ENSMUSG00000019782	148.944	0.203475	0.173049	1.17582	0.239667	0.817777	MGI:1913771	RWD domain containing 1	protein coding gene	10	-	33996555	34019616
1960	Trdn	ENSMUSG00000019787	20.5256	-0.522261	0.629335	-0.829862	0.406617	0.893716	MGI:1924007	triadin	protein coding gene	10	+	33083483	33476709
1961	Hey2	ENSMUSG00000019789	22.3466	-0.373224	0.41876	-0.891258	0.372791	0.884305	MGI:1341884	hairy/enhancer-of-split related with YRPW motif 2	protein coding gene	10	-	30832359	30842783
1962	Stxbp5	ENSMUSG00000019790	340.81	-0.065462	0.170344	-0.384293	0.700762	0.960981	MGI:1926058	syntaxin binding protein 5 (tomosyn)	protein coding gene	10	-	9755547	9901079
1963	Hint3	ENSMUSG00000019791	50.586	0.342902	0.277528	1.23556	0.216623	0.801498	MGI:1914097	histidine triad nucleotide binding protein 3	protein coding gene	10	-	30603195	30623530
1964	Trmt11	ENSMUSG00000019792	40.2432	-0.423536	0.320334	-1.32217	0.186111	0.777976	MGI:1920931	tRNA methyltransferase 11	protein coding gene	10	-	30534225	30600749
1965	Katna1	ENSMUSG00000019794	194.474	-0.113898	0.136577	-0.83395	0.404309	0.893361	MGI:1344353	katanin p60 (ATPase-containing) subunit A1	protein coding gene	10	+	7726000	7763150
1966	Pcmt1	ENSMUSG00000019795	156.701	-0.177437	0.236198	-0.751221	0.45252	0.908231	MGI:97502	protein-L-isoaspartate (D-aspartate) O-methyltransferase 1	protein coding gene	10	-	7629373	7681136
1967	Lrp11	ENSMUSG00000019796	17.0213	-0.958929	0.747015	-1.28368	0.199254	0.7904	MGI:2442989	low density lipoprotein receptor-related protein 11	protein coding gene	10	+	7589817	7624768
1968	Mtres1	ENSMUSG00000019797	33.291	0.166484	0.41642	0.399798	0.689305	0.95841	MGI:1915101	mitochondrial transcription rescue factor 1	protein coding gene	10	-	43525133	43540994
1969	Sec63	ENSMUSG00000019802	571.828	0.239546	0.166083	1.44232	0.149211	0.738928	MGI:2155302	SEC63-like (S. cerevisiae)	protein coding gene	10	+	42761496	42832514
1970	Nr2e1	ENSMUSG00000019803	1.30695	0.951835	2.13548	0.445723	0.655797	NA	MGI:1100526	nuclear receptor subfamily 2, group E, member 1	protein coding gene	10	-	42561963	42583590
1971	Snx3	ENSMUSG00000019804	377.571	0.0663403	0.134756	0.492301	0.622507	0.949144	MGI:1860188	sorting nexin 3	protein coding gene	10	+	42502054	42535369
1972	Aig1	ENSMUSG00000019806	145.339	-0.0723867	0.266296	-0.271827	0.785755	0.975301	MGI:1913503	androgen-induced 1	protein coding gene	10	-	13647054	13868980
1973	Adat2	ENSMUSG00000019808	14.9596	-0.200228	0.447109	-0.447829	0.654277	0.953632	MGI:1914007	adenosine deaminase, tRNA-specific 2	protein coding gene	10	+	13552907	13563376
1974	Pex3	ENSMUSG00000019809	61.3789	0.396339	0.335197	1.18241	0.237044	0.81694	MGI:1929646	peroxisomal biogenesis factor 3	protein coding gene	10	-	13523842	13553142
1975	Fuca2	ENSMUSG00000019810	200.786	-0.0829226	0.316298	-0.262166	0.793193	0.976757	MGI:1914098	fucosidase, alpha-L- 2, plasma	protein coding gene	10	+	13500570	13519035
1976	Cep57l1	ENSMUSG00000019813	25.7281	0.663166	0.554183	1.19665	0.231441	0.811326	MGI:1915511	centrosomal protein 57-like 1	protein coding gene	10	-	41718840	41809868
1977	Ltv1	ENSMUSG00000019814	148.135	0.170895	0.234645	0.728312	0.466423	0.911722	MGI:2447810	LTV1 ribosome biogenesis factor	protein coding gene	10	-	13178597	13193137
1978	Plagl1	ENSMUSG00000019817	123.252	0.160172	0.250443	0.639556	0.522462	0.923204	MGI:1100874	pleiomorphic adenoma gene-like 1	protein coding gene	10	+	13090832	13131694
1979	Cd164	ENSMUSG00000019818	833.331	0.306116	0.185454	1.65063	0.0988132	0.659048	MGI:1859568	CD164 antigen	protein coding gene	10	+	41519500	41531042
1980	Utrn	ENSMUSG00000019820	2873.88	-0.14471	0.100681	-1.43732	0.150627	0.740259	MGI:104631	utrophin	protein coding gene	10	-	12382188	12869365
1981	Smpd2	ENSMUSG00000019822	35.6823	0.0596631	0.525	0.113644	0.90952	0.992016	MGI:1278330	sphingomyelin phosphodiesterase 2, neutral	protein coding gene	10	-	41487172	41490370
1982	Mical1	ENSMUSG00000019823	274.685	0.0157944	0.254395	0.0620862	0.950494	0.995847	MGI:2385847	microtubule associated monooxygenase, calponin and LIM domain containing 1	protein coding gene	10	+	41476314	41487032
1983	Zbtb24	ENSMUSG00000019826	79.5444	-0.47585	0.261741	-1.81802	0.0690612	0.598441	MGI:3039618	zinc finger and BTB domain containing 24	protein coding gene	10	+	41450383	41465574
1984	Grm1	ENSMUSG00000019828	31.3925	-1.12299	0.313587	-3.5811	0.000342145	0.0533869	MGI:1351338	glutamate receptor, metabotropic 1	protein coding gene	10	-	10686059	11082356
1985	Wasf1	ENSMUSG00000019831	4.70618	-0.0691259	0.836643	-0.0826229	0.934151	NA	MGI:1890563	WASP family, member 1	protein coding gene	10	+	40883480	40938569
1986	Rab32	ENSMUSG00000019832	132.481	0.443368	0.226368	1.95862	0.0501576	0.529697	MGI:1915094	RAB32, member RAS oncogene family	protein coding gene	10	-	10545039	10558207
1987	Gtf3c6	ENSMUSG00000019837	107.11	0.477096	0.296554	1.6088	0.10766	0.678258	MGI:1914621	general transcription factor IIIC, polypeptide 6, alpha	protein coding gene	10	-	40247701	40257712
1988	Slc16a10	ENSMUSG00000019838	138.403	-0.301071	0.27841	-1.08139	0.279522	0.841612	MGI:1919722	solute carrier family 16 (monocarboxylic acid transporters), member 10	protein coding gene	10	-	40033532	40142258
1989	Rev3l	ENSMUSG00000019841	378.791	0.0420416	0.193699	0.217046	0.828173	0.981687	MGI:1337131	REV3 like, DNA directed polymerase zeta catalytic subunit	protein coding gene	10	+	39732118	39875211
1990	Traf3ip2	ENSMUSG00000019842	118.474	-0.140625	0.477359	-0.294591	0.768307	0.974016	MGI:2143599	TRAF3 interacting protein 2	protein coding gene	10	+	39612934	39655307
1991	Fyn	ENSMUSG00000019843	435.376	-0.0231384	0.293817	-0.0787511	0.937231	0.994927	MGI:95602	Fyn proto-oncogene	protein coding gene	10	+	39369743	39565381
1992	Tube1	ENSMUSG00000019845	11.2924	-1.16093	0.633373	-1.83293	0.0668129	0.593486	MGI:1919174	tubulin, epsilon 1	protein coding gene	10	+	39133949	39151058
1993	Lama4	ENSMUSG00000019846	747.135	0.104347	0.11166	0.934513	0.350039	0.873963	MGI:109321	laminin, alpha 4	protein coding gene	10	+	38965515	39110188
1994	Popdc3	ENSMUSG00000019848	17.9145	0.0202112	0.378748	0.0533632	0.957443	0.996718	MGI:1930153	popeye domain containing 3	protein coding gene	10	+	45289305	45318450
1995	Prep	ENSMUSG00000019849	258.938	0.136545	0.141239	0.966766	0.333661	0.868052	MGI:1270863	prolyl endopeptidase	protein coding gene	10	+	45067216	45162751
1996	Tnfaip3	ENSMUSG00000019850	1003.29	0.149702	0.241373	0.62021	0.535119	0.927034	MGI:1196377	tumor necrosis factor, alpha-induced protein 3	protein coding gene	10	-	19000910	19015410
1997	Perp	ENSMUSG00000019851	68.1313	-0.00397082	0.307217	-0.0129251	0.989688	0.999595	MGI:1929938	PERP, TP53 apoptosis effector	protein coding gene	10	+	18845071	18857073
1998	Arfgef3	ENSMUSG00000019852	158.494	0.204231	0.273082	0.747872	0.454537	0.908758	MGI:106387	ARFGEF family member 3	protein coding gene	10	-	18588011	18743758
[truncated: 23,151 more rows]

## Sheet: B - X.3 vs B6, males
Supporting File 1B. DEGs between ChrX.3 males and B6 males. Filters of |Log2(FC)|>0.6 and Padj<0.05 are applied below. Fold change (FC) represents X.3-B6.
row	Symbol	ID	baseMean	log2FoldChange	lfcSE	stat	pvalue	padj	log10padj	MGI Gene/Marker ID	Name	Feature Type	Chr	Strand	Start	End
1	Gnai3	ENSMUSG00000000001	442.872	0.280804	0.127023	2.21065	0.0270604	0.284241		MGI:95773	guanine nucleotide binding protein (G protein), alpha inhibiting 3	protein coding gene	3	-	108107280	108146146
2	Cdc45	ENSMUSG00000000028	30.9415	0.228231	0.332443	0.686526	0.492381	0.838282		MGI:1338073	cell division cycle 45	protein coding gene	16	-	18780447	18811972
3	H19	ENSMUSG00000000031	23.9807	-1.32278	0.954214	-1.38626	0.165669	0.57459		MGI:95891	H19, imprinted maternally expressed transcript	lncRNA gene	7	-	142575529	142578143
4	Scml2	ENSMUSG00000000037	6.29886	-0.533643	1.18001	-0.452238	0.651098	NA		MGI:1340042	Scm polycomb group protein like 2	protein coding gene	X	+	161082525	161258213
5	Narf	ENSMUSG00000000056	75.6728	-0.0786055	0.325421	-0.24155	0.809129	0.954883		MGI:1914858	nuclear prelamin A recognition factor	protein coding gene	11	+	121237253	121255856
6	Cav2	ENSMUSG00000000058	390.168	-0.308582	0.144024	-2.14257	0.0321476	0.305142		MGI:107571	caveolin 2	protein coding gene	6	+	17281185	17289115
7	Klf6	ENSMUSG00000000078	1305.19	0.194786	0.118603	1.64234	0.10052	0.482364		MGI:1346318	Kruppel-like factor 6	protein coding gene	13	+	5861489	5870393
8	Scmh1	ENSMUSG00000000085	161.423	0.00165966	0.232167	0.00714859	0.994296	0.999239		MGI:1352762	sex comb on midleg homolog 1	protein coding gene	4	+	120405281	120530186
9	Cox5a	ENSMUSG00000000088	139.944	0.432382	0.21052	2.05388	0.0399874	0.330414		MGI:88474	cytochrome c oxidase subunit 5A	protein coding gene	9	+	57521274	57532426
10	Tbx2	ENSMUSG00000000093	662.275	-0.549321	0.144454	-3.80273	0.000143109	0.0188313		MGI:98494	T-box 2	protein coding gene	11	+	85832615	85841948
11	Tbx4	ENSMUSG00000000094	303.268	-0.325217	0.151529	-2.14624	0.0318541	0.303489		MGI:102556	T-box 4	protein coding gene	11	+	85886422	85916097
12	Ngfr	ENSMUSG00000000120	13.5195	0.232157	0.527184	0.440371	0.659668	0.909309		MGI:97323	nerve growth factor receptor (TNFR superfamily, member 16)	protein coding gene	11	-	95568818	95587698
13	Wnt9a	ENSMUSG00000000126	22.5225	-0.194639	0.401018	-0.485362	0.627419	0.896787		MGI:2446084	wingless-type MMTV integration site family, member 9A	protein coding gene	11	+	59306928	59333552
14	Fer	ENSMUSG00000000127	169.372	-0.122787	0.198817	-0.617587	0.536848	0.858024		MGI:105917	fer (fms/fps related) protein kinase	protein coding gene	17	+	63863062	64139496
15	Xpo6	ENSMUSG00000000131	649.934	-0.0892802	0.282599	-0.315925	0.75206	0.942133		MGI:2429950	exportin 6	protein coding gene	7	-	126101715	126200501
16	Tfe3	ENSMUSG00000000134	298.118	0.251708	0.133591	1.88417	0.0595426	0.3906		MGI:98511	transcription factor E3	protein coding gene	X	+	7762560	7775202
17	Axin2	ENSMUSG00000000142	139.17	-0.426492	0.250697	-1.70122	0.0889011	0.463821		MGI:1270862	axin 2	protein coding gene	11	+	108920349	108950783
18	Brat1	ENSMUSG00000000148	84.5992	-0.188735	0.240844	-0.783638	0.433252	0.80465		MGI:1891679	BRCA1-associated ATM activator 1	protein coding gene	5	+	140705011	140719379
19	Gna12	ENSMUSG00000000149	328.408	-0.0505432	0.129614	-0.389951	0.696573	0.923157		MGI:95767	guanine nucleotide binding protein, alpha 12	protein coding gene	5	-	140759944	140830431
20	Slc22a18	ENSMUSG00000000154	7.40354	-0.385567	0.738852	-0.521846	0.601778	NA		MGI:1336884	solute carrier family 22 (organic cation transporter), member 18	protein coding gene	7	+	143473736	143499334
21	Itgb2l	ENSMUSG00000000157	1.12919	2.35069	2.62078	0.896943	0.369749	NA		MGI:1277979	integrin beta 2-like	protein coding gene	16	-	96422288	96443619
22	Igsf5	ENSMUSG00000000159	50.6692	-0.0313796	0.395074	-0.0794273	0.936693	0.985195		MGI:1919308	immunoglobulin superfamily, member 5	protein coding gene	16	+	96361668	96422121
3051	Gm49342	ENSMUSG00000021871	25.7927	-23.0105	3.61818	-6.35969	2.02e-10	6.41e-07	6.19	MGI:6121535	predicted gene, 49342	protein coding gene	14	+	50944517	50963136
24	Dlat	ENSMUSG00000000168	133.665	-0.165397	0.279538	-0.59168	0.554065	0.864113		MGI:2385311	dihydrolipoamide S-acetyltransferase (E2 component of pyruvate dehydrogenase complex)	protein coding gene	9	-	50634633	50659780
25	Sdhd	ENSMUSG00000000171	140.595	-0.0302022	0.171354	-0.176256	0.860093	0.968553		MGI:1914175	succinate dehydrogenase complex, subunit D, integral membrane protein	protein coding gene	9	-	50596357	50603812
26	Fgf23	ENSMUSG00000000182	8.75797	0.111753	0.644483	0.173399	0.862338	NA		MGI:1891427	fibroblast growth factor 23	protein coding gene	6	+	127072902	127081408
27	Ccnd2	ENSMUSG00000000184	2117.4	-0.263479	0.835282	-0.315437	0.75243	0.942133		MGI:88314	cyclin D2	protein coding gene	6	-	127125162	127152188
28	Gpr107	ENSMUSG00000000194	397.765	0.176674	0.495801	0.356341	0.721586	0.931534		MGI:2139054	G protein-coupled receptor 107	protein coding gene	2	+	31152102	31216567
29	Nalcn	ENSMUSG00000000197	5.8217	0.606272	0.78736	0.770006	0.441297	NA		MGI:2444306	sodium leak channel, non-selective	protein coding gene	14	-	123276634	123627144
30	Btbd17	ENSMUSG00000000202	5.25275	1.01563	1.19335	0.851074	0.394728	NA		MGI:1919264	BTB (POZ) domain containing 17	protein coding gene	11	-	114791217	114795945
31	Slfn4	ENSMUSG00000000204	3190.9	0.292827	0.129804	2.25592	0.0240755	0.269296		MGI:1329010	schlafen 4	protein coding gene	11	+	83175186	83190216
32	Scnn1g	ENSMUSG00000000216	327.971	-0.0147838	0.136218	-0.10853	0.913575	0.979003		MGI:104695	sodium channel, nonvoltage-gated 1 gamma	protein coding gene	7	+	121734479	121768475
33	Drp2	ENSMUSG00000000223	4.0409	-2.90667	1.3923	-2.08768	0.0368269	NA	#VALUE!	MGI:107432	dystrophin related protein 2	protein coding gene	X	+	134404551	134456573
34	Tspan32	ENSMUSG00000000244	50.0872	-0.149765	0.33116	-0.452245	0.651093	0.906071		MGI:1350360	tetraspanin 32	protein coding gene	7	+	143004907	143019486
25054	NA	ENSMUSG00000118859	49.4401	-21.494	3.81701	-5.63111	1.79e-08	2.4e-05	4.62	NA	NA	NA	NA	NA	NA	NA
36	Clec2g	ENSMUSG00000000248	2.59472	-1.94111	1.47265	-1.31811	0.187468	NA		MGI:1918059	C-type lectin domain family 2, member g	protein coding gene	6	+	128934381	128984707
37	Gmpr	ENSMUSG00000000253	14.3328	-0.0642232	0.709695	-0.0904941	0.927895	0.983377		MGI:1913605	guanosine monophosphate reductase	protein coding gene	13	+	45507428	45546386
23785	Gm48365	ENSMUSG00000113395	35.8023	-8.82212	3.74729	-2.35427	0.0185591	0.242826	0.61	MGI:6097836	predicted gene, 48365	pseudogene	12	+	62257849	62260583
39	Trim25	ENSMUSG00000000275	1414.31	0.131065	0.0916945	1.42937	0.152899	0.557966		MGI:102749	tripartite motif-containing 25	protein coding gene	11	+	88999403	89020294
40	Dgke	ENSMUSG00000000276	124.818	-0.467462	0.220738	-2.11773	0.0341981	0.312971		MGI:1889276	diacylglycerol kinase, epsilon	protein coding gene	11	-	89035179	89060795
41	Scpep1	ENSMUSG00000000278	282.142	0.21812	0.117344	1.85881	0.0630547	0.401694		MGI:1921867	serine carboxypeptidase 1	protein coding gene	11	-	88924020	88955442
42	Mnt	ENSMUSG00000000282	181.955	-0.422294	0.33489	-1.26099	0.207311	0.626198		MGI:109150	max binding protein	protein coding gene	11	+	74830920	74845725
17121	Gm5940	ENSMUSG00000081205	22.5346	-7.83369	2.45581	-3.18986	0.0014234	0.0677975	1.17	MGI:3648847	predicted gene 5940	pseudogene	X	+	80456742	80457809
44	Hddc2	ENSMUSG00000000295	22.8903	-0.337137	0.579733	-0.581538	0.560878	0.867007		MGI:1916942	HD domain containing 2	protein coding gene	10	+	31313383	31328204
45	Tpd52l1	ENSMUSG00000000296	2.31312	0.646666	1.55253	0.416525	0.677026	NA		MGI:1298386	tumor protein D52-like 1	protein coding gene	10	-	31332376	31445958
46	Pemt	ENSMUSG00000000301	4.20064	-0.579733	1.12096	-0.517178	0.605032	NA		MGI:104535	phosphatidylethanolamine N-methyltransferase	protein coding gene	11	-	59970614	60046489
47	Cdh1	ENSMUSG00000000303	1503.29	0.13765	0.115433	1.19247	0.233079	0.654775		MGI:88354	cadherin 1	protein coding gene	8	+	106603351	106670246
48	Cdh4	ENSMUSG00000000305	22.5382	1.28496	0.882387	1.45623	0.14533	0.549743		MGI:99218	cadherin 4	protein coding gene	2	+	179442431	179899373
15106	Snora28	ENSMUSG00000064493	19.1079	-7.41599	1.67855	-4.41808	9.96e-06	0.00290714	2.54	MGI:3819496	small nucleolar RNA, H/ACA box 28	snoRNA gene	12	+	111540946	111541067
50	Bcl6b	ENSMUSG00000000317	211.01	0.336943	0.176011	1.91432	0.0555788	0.376916		MGI:1278332	B cell CLL/lymphoma 6, member B	protein coding gene	11	-	70224128	70229798
51	Clec10a	ENSMUSG00000000318	25.7942	0.284908	0.441093	0.645913	0.518336	0.848883		MGI:96975	C-type lectin domain family 10, member A	protein coding gene	11	+	70166623	70170836
52	Alox12	ENSMUSG00000000320	28.539	0.569106	0.310577	1.83241	0.0668898	0.412654		MGI:87998	arachidonate 12-lipoxygenase	protein coding gene	11	-	70241457	70255353
53	Comt	ENSMUSG00000000326	331.902	0.000793748	0.149585	0.00530632	0.995766	0.999534		MGI:88470	catechol-O-methyltransferase	protein coding gene	16	-	18406882	18426716
54	Rtca	ENSMUSG00000000339	97.7149	0.161701	0.292227	0.553341	0.58003	0.875093		MGI:1913618	RNA 3'-terminal phosphate cyclase	protein coding gene	3	-	116488963	116508203
20827	Gm37752	ENSMUSG00000103385	22.8676	-6.73936	2.95411	-2.28135	0.0225277	0.26331	0.58	MGI:5610980	predicted gene, 37752	unclassified gene	3	-	92277725	92281033
56	Dazap2	ENSMUSG00000000346	467.078	-0.0162467	0.113913	-0.142624	0.886587	0.973905		MGI:1344344	DAZ associated protein 2	protein coding gene	15	+	100615662	100620761
57	Mcts1	ENSMUSG00000000355	46.619	-0.149864	0.318092	-0.471135	0.637544	0.900854		MGI:1916245	malignant T cell amplified sequence 1	protein coding gene	X	+	38600578	38613426
58	Rem1	ENSMUSG00000000359	14.6162	-0.910759	0.506853	-1.79689	0.0723532	0.427436		MGI:1097696	rad and gem related GTP binding protein 1	protein coding gene	2	+	152627008	152635191
59	Rnf17	ENSMUSG00000000365	4.52059	0.496704	1.10394	0.449936	0.652756	NA		MGI:1353419	ring finger protein 17	protein coding gene	14	+	56402650	56525032
60	Trappc10	ENSMUSG00000000374	367.191	-0.0516565	0.160141	-0.32257	0.747021	0.940166		MGI:1336209	trafficking protein particle complex 10	protein coding gene	10	-	78186725	78244641
61	Ccm2	ENSMUSG00000000378	144.04	-0.0530518	0.212378	-0.249799	0.802743	0.953802		MGI:2384924	cerebral cavernous malformation 2	protein coding gene	11	+	6546887	6596744
62	Tbrg4	ENSMUSG00000000384	145.617	-0.0357971	0.22372	-0.160008	0.872875	0.970234		MGI:1100868	transforming growth factor beta regulated gene 4	protein coding gene	11	-	6615598	6626067
63	Tmprss2	ENSMUSG00000000385	110.274	0.887178	0.482425	1.83899	0.065916	0.410849		MGI:1354381	transmembrane protease, serine 2	protein coding gene	16	-	97564682	97611195
64	Mx1	ENSMUSG00000000386	1813.3	0.177581	0.134854	1.31684	0.187892	0.603759		MGI:97243	MX dynamin-like GTPase 1	polymorphic pseudogene	16	-	97447035	97462906
65	Fap	ENSMUSG00000000392	57.0193	-0.183624	0.239818	-0.765678	0.443868	0.811175		MGI:109608	fibroblast activation protein	protein coding gene	2	-	62500943	62574075
66	Gcg	ENSMUSG00000000394	3.39599	1.33384	0.903597	1.47614	0.139906	NA		MGI:95674	glucagon	protein coding gene	2	-	62474530	62483650
67	Ndufa9	ENSMUSG00000000399	134.342	0.0879577	0.207167	0.424574	0.671147	0.913896		MGI:1913358	NADH:ubiquinone oxidoreductase subunit A9	protein coding gene	6	-	126821863	126849144
23915	Gm47191	ENSMUSG00000113850	12.104	-6.69385	1.2657	-5.28867	1.23e-07	0.000114951	3.94	MGI:6095983	predicted gene, 47191	pseudogene	13	+	64611860	64619498
69	Lck	ENSMUSG00000000409	128.902	0.554942	0.343809	1.6141	0.106506	0.490944		MGI:96756	lymphocyte protein tyrosine kinase	protein coding gene	4	-	129548344	129573641
70	Cttnbp2	ENSMUSG00000000416	26.5953	-0.251016	0.542735	-0.462501	0.643722	0.903067		MGI:1353467	cortactin binding protein 2	protein coding gene	6	-	18366478	18514843
71	Galnt1	ENSMUSG00000000420	587.131	0.293649	0.126985	2.31246	0.0207523	0.254381		MGI:894693	polypeptide N-acetylgalactosaminyltransferase 1	protein coding gene	18	+	24205344	24286818
72	Mkrn2	ENSMUSG00000000439	96.9667	0.263799	0.342438	0.770354	0.44109	0.809684		MGI:1914277	makorin, ring finger protein, 2	protein coding gene	6	+	115601883	115621683
73	Pparg	ENSMUSG00000000440	33.6964	0.15963	0.452661	0.352648	0.724353	0.933		MGI:97747	peroxisome proliferator activated receptor gamma	protein coding gene	6	+	115360951	115490399
74	Raf1	ENSMUSG00000000441	455.728	-0.194692	0.186907	-1.04165	0.297573	0.712528		MGI:97847	v-raf-leukemia viral oncogene 1	protein coding gene	6	-	115618569	115676635
75	Septin1	ENSMUSG00000000486	98.6619	0.389231	0.232053	1.67733	0.0934771	0.470013		MGI:1858916	septin 1	protein coding gene	7	-	127214447	127233130
76	Pdgfb	ENSMUSG00000000489	258.153	-0.512638	0.170017	-3.01521	0.00256799	0.0947028		MGI:97528	platelet derived growth factor, B polypeptide	protein coding gene	15	-	79995874	80014977
77	Acvrl1	ENSMUSG00000000530	1090.73	-0.11832	0.181607	-0.651516	0.514713	0.846788		MGI:1338946	activin A receptor, type II-like 1	protein coding gene	15	+	101128522	101145336
78	Tamalin	ENSMUSG00000000531	101.229	0.0813747	0.18718	0.434739	0.663752	0.910967		MGI:1860303	trafficking regulator and scaffold protein tamalin	protein coding gene	15	+	101224207	101232756
79	Acvr1b	ENSMUSG00000000532	353.021	0.122608	0.103557	1.18396	0.236428	0.657891		MGI:1338944	activin A receptor, type 1B	protein coding gene	15	+	101174072	101213684
80	Tom1l2	ENSMUSG00000000538	247.265	0.271903	0.249737	1.08876	0.27626	0.693688		MGI:2443306	target of myb1-like 2 (chicken)	protein coding gene	11	-	60226714	60352905
81	Gpa33	ENSMUSG00000000544	2.27935	-3.09684	1.74623	-1.77345	0.0761543	NA		MGI:1891703	glycoprotein A33 (transmembrane)	protein coding gene	1	+	166130238	166166510
82	Zfp385a	ENSMUSG00000000552	100.237	0.0915688	0.197544	0.463535	0.642981	0.90303		MGI:1352495	zinc finger protein 385A	protein coding gene	15	-	103313895	103340086
83	Itga5	ENSMUSG00000000555	891.407	-0.101641	0.185439	-0.548112	0.583615	0.876999		MGI:96604	integrin alpha 5 (fibronectin receptor alpha)	protein coding gene	15	-	103344286	103366763
84	Gabra2	ENSMUSG00000000560	31.1488	-0.0713387	0.349478	-0.204129	0.838252	0.96293		MGI:95614	gamma-aminobutyric acid (GABA) A receptor, subunit alpha 2	protein coding gene	5	-	70958392	71095849
85	Wdr77	ENSMUSG00000000561	110.631	-0.000431302	0.261882	-0.00164693	0.998686	0.999534		MGI:1917715	WD repeat domain 77	protein coding gene	3	+	105959498	105969760
86	Adora3	ENSMUSG00000000562	11.9697	-0.462277	0.752263	-0.614515	0.538875	0.858938		MGI:104847	adenosine A3 receptor	protein coding gene	3	+	105904421	105908928
87	Atp5pb	ENSMUSG00000000563	389.126	0.208175	0.112044	1.85798	0.0631719	0.401694		MGI:1100495	ATP synthase peripheral stalk-membrane subunit b	protein coding gene	3	-	105942698	105959263
88	Sox9	ENSMUSG00000000567	20.8364	-0.486863	0.458158	-1.06265	0.287939	0.703916		MGI:98371	SRY (sex determining region Y)-box 9	protein coding gene	11	+	112782224	112787760
89	Hnrnpd	ENSMUSG00000000568	645.192	0.0912056	0.130086	0.70112	0.483228	0.833112		MGI:101947	heterogeneous nuclear ribonucleoprotein D	protein coding gene	5	-	99955935	99978938
90	Dynlt1c	ENSMUSG00000000579	100.134	-0.480038	0.232852	-2.06156	0.0392498	0.329067		MGI:3807476	dynein light chain Tctex-type 1C	protein coding gene	17	+	6601779	6607891
91	C1d	ENSMUSG00000000581	75.9076	0.465903	0.265827	1.75266	0.0796612	0.444697		MGI:1927354	C1D nuclear receptor co-repressor	protein coding gene	11	+	17257579	17269176
92	Gm2a	ENSMUSG00000000594	459.02	0.230083	0.182416	1.26131	0.207197	0.626198		MGI:95762	GM2 ganglioside activator protein	protein coding gene	11	+	55098115	55113029
93	Krit1	ENSMUSG00000000600	477.854	0.0959193	0.14548	0.659328	0.509685	0.845259		MGI:1930618	KRIT1, ankyrin repeat containing	protein coding gene	5	+	3803156	3844515
94	Clcn4	ENSMUSG00000000605	241.998	-0.0552588	0.19932	-0.277236	0.781599	0.949985		MGI:104571	chloride channel, voltage-sensitive 4	protein coding gene	7	-	7282309	7300851
95	Vmn2r88	ENSMUSG00000000606	5.10783	-1.56666	0.714149	-2.19375	0.0282536	NA	#VALUE!	MGI:1316662	vomeronasal 2, receptor 88	protein coding gene	14	+	51411001	51419527
96	Sema4f	ENSMUSG00000000627	40.5267	0.806161	0.794913	1.01415	0.310512	0.724856		MGI:1340055	sema domain, immunoglobulin domain (Ig), TM domain, and short cytoplasmic domain	protein coding gene	6	-	82911885	82939769
97	Hk2	ENSMUSG00000000628	587.592	0.394615	0.209632	1.88242	0.0597791	0.391315		MGI:1315197	hexokinase 2	protein coding gene	6	-	82725025	82774454
98	Myo18a	ENSMUSG00000000631	1021.82	-0.0235324	0.306898	-0.0766784	0.938879	0.985291		MGI:2667185	myosin XVIIIA	protein coding gene	11	+	77763246	77865980
99	Sez6	ENSMUSG00000000632	1.22186	0.116185	2.27808	0.0510014	0.959324	NA		MGI:104745	seizure related gene 6	protein coding gene	11	+	77930800	77979048
100	Haao	ENSMUSG00000000673	31.3438	-0.118439	0.569122	-0.208109	0.835144	0.961968		MGI:1349444	3-hydroxyanthranilate 3,4-dioxygenase	protein coding gene	17	-	83831156	83847963
101	Cd52	ENSMUSG00000000682	281.928	0.447936	0.163022	2.74771	0.00600134	0.138555		MGI:1346088	CD52 antigen	protein coding gene	4	-	134093538	134095073
102	Abhd15	ENSMUSG00000000686	27.8078	-0.108335	0.349899	-0.309618	0.756852	0.94357		MGI:1914727	abhydrolase domain containing 15	protein coding gene	11	+	77515117	77520628
103	Hoxb6	ENSMUSG00000000690	10.3382	0.319576	0.480162	0.665559	0.505693	NA		MGI:96187	homeobox B6	protein coding gene	11	+	96292814	96301569
11240	Pm20d1	ENSMUSG00000042251	88.9404	-5.4507	1.50993	-3.6099	0.000306309	0.0294447	1.53	MGI:2442939	peptidase M20 domain containing 1	protein coding gene	1	+	131797385	131821472
105	Kat2b	ENSMUSG00000000708	456.147	0.105152	0.324598	0.323944	0.74598	0.940166		MGI:1343094	K(lysine) acetyltransferase 2B	protein coding gene	17	+	53566861	53672720
106	Rab5b	ENSMUSG00000000711	284.546	-0.189593	0.154574	-1.22655	0.219993	0.641217		MGI:105938	RAB5B, member RAS oncogene family	protein coding gene	10	-	128677175	128696264
107	Dnmt3l	ENSMUSG00000000730	3.40529	-1.55446	1.55198	-1.0016	0.316536	NA		MGI:1859287	DNA (cytosine-5-)-methyltransferase 3-like	protein coding gene	10	+	78042287	78063622
108	Aire	ENSMUSG00000000731	2.77122	0.382378	1.16777	0.327442	0.743334	NA		MGI:1338803	autoimmune regulator (autoimmune polyendocrinopathy candidiasis ectodermal dystrophy)	protein coding gene	10	-	78030022	78043610
109	Icosl	ENSMUSG00000000732	148.959	-0.272335	0.196521	-1.38578	0.165815	0.57459		MGI:1354701	icos ligand	protein coding gene	10	+	78069368	78079525
110	Spg7	ENSMUSG00000000738	214.919	0.0987561	0.34747	0.284215	0.776246	0.948202		MGI:2385906	SPG7, paraplegin matrix AAA peptidase subunit	protein coding gene	8	+	123065508	123097760
111	Sult5a1	ENSMUSG00000000739	32.4569	-0.819063	0.42563	-1.92436	0.05431	0.373892		MGI:1931463	sulfotransferase family 5A, member 1	protein coding gene	8	-	123142843	123158914
112	Rpl13	ENSMUSG00000000740	1433.18	0.166572	0.0841542	1.97936	0.0477755	0.355259		MGI:105922	ribosomal protein L13	protein coding gene	8	+	123102350	123105244
113	Chmp1a	ENSMUSG00000000743	400.724	-1.68567	1.10792	-1.52148	0.128139	0.522068		MGI:1920159	charged multivesicular body protein 1A	protein coding gene	8	-	123204264	123212763
114	Rpa1	ENSMUSG00000000751	248.432	0.0180387	0.284532	0.0633977	0.94945	0.98759		MGI:1915525	replication protein A1	protein coding gene	11	-	75300259	75348454
115	Serpinf1	ENSMUSG00000000753	53.5381	-0.503507	0.322626	-1.56065	0.118606	0.509814		MGI:108080	serine (or cysteine) peptidase inhibitor, clade F, member 1	protein coding gene	11	-	75410029	75422623
116	Tubgcp3	ENSMUSG00000000759	234.343	0.369059	0.267558	1.37936	0.167784	0.577643		MGI:2183752	tubulin, gamma complex associated protein 3	protein coding gene	8	-	12614277	12672248
117	Polr3d	ENSMUSG00000000776	113.597	-0.0869048	0.266752	-0.325789	0.744584	0.940125		MGI:1914315	polymerase (RNA) III (DNA directed) polypeptide D	protein coding gene	14	-	70438757	70443447
118	Tcf7	ENSMUSG00000000782	200.667	-0.0394681	0.209006	-0.188837	0.850221	0.965841		MGI:98507	transcription factor 7, T cell specific	protein coding gene	11	-	52252371	52283331
119	Ddx3x	ENSMUSG00000000787	1911.15	0.133386	0.101498	1.31417	0.188788	0.604279		MGI:103064	DEAD box helicase 3, X-linked	protein coding gene	X	+	13280970	13294052
120	Il12rb1	ENSMUSG00000000791	94.7897	-0.249631	0.408983	-0.61037	0.541617	0.860063		MGI:104579	interleukin 12 receptor, beta 1	protein coding gene	8	+	70808449	70821424
121	Slc5a5	ENSMUSG00000000792	1.75698	-0.306099	2.01669	-0.151782	0.879359	NA		MGI:2149330	solute carrier family 5 (sodium iodide symporter), member 5	protein coding gene	8	-	70882889	70892757
122	Kcnn3	ENSMUSG00000000794	31.7668	-0.135934	0.313925	-0.433014	0.665005	0.911007		MGI:2153183	potassium intermediate/small conductance calcium-activated channel, subfamily N, member 3	protein coding gene	3	+	89520164	89672494
123	Usp32	ENSMUSG00000000804	328.425	-0.204453	0.236182	-0.865657	0.386678	0.777093		MGI:2144475	ubiquitin specific peptidase 32	protein coding gene	11	-	84984442	85140161
124	Car4	ENSMUSG00000000805	287.481	-0.480326	0.191662	-2.50611	0.0122068	0.194379		MGI:1096574	carbonic anhydrase 4	protein coding gene	11	+	84957786	84966044
125	Txnrd3	ENSMUSG00000000811	29.4154	0.169559	0.359892	0.47114	0.637541	0.900854		MGI:2386711	thioredoxin reductase 3	protein coding gene	6	+	89643988	89675529
126	Fasl	ENSMUSG00000000817	18.2985	0.407126	0.713298	0.570766	0.568158	0.870766		MGI:99255	Fas ligand (TNF superfamily, member 6)	protein coding gene	1	-	161780691	161788495
127	Zfp512b	ENSMUSG00000000823	183.184	-0.0516461	0.262263	-0.196925	0.843886	0.964676		MGI:2685478	zinc finger protein 512B	protein coding gene	2	-	181582103	181592803
128	Dnajc5	ENSMUSG00000000826	530.285	0.275029	0.168301	1.63415	0.102227	0.484122		MGI:892995	DnaJ heat shock protein family (Hsp40) member C5	protein coding gene	2	+	181518858	181552886
129	Tpd52l2	ENSMUSG00000000827	190.101	0.189927	0.180129	1.05439	0.291702	0.707268		MGI:1913564	tumor protein D52-like 2	protein coding gene	2	+	181497142	181517962
130	Fmr1	ENSMUSG00000000838	427.902	0.0390403	0.165083	0.236489	0.813053	0.956143		MGI:95564	FMRP translational regulator 1	protein coding gene	X	+	68678541	68717963
131	Bcl11a	ENSMUSG00000000861	99.2002	0.0531775	0.349078	0.152337	0.878921	0.972306		MGI:106190	B cell CLL/lymphoma 11A (zinc finger protein)	protein coding gene	11	+	24078056	24174123
132	Pxmp4	ENSMUSG00000000876	50.6477	-0.189959	0.34728	-0.546991	0.584385	0.877113		MGI:1891701	peroxisomal membrane protein 4	protein coding gene	2	-	154585758	154603708
133	Dlg3	ENSMUSG00000000881	101.262	-0.450315	0.474171	-0.949689	0.34227	0.746836		MGI:1888986	discs large MAGUK scaffold protein 3	protein coding gene	X	+	100767722	100818410
134	Gnb1l	ENSMUSG00000000884	8.50632	2.29371	1.075	2.13368	0.0328689	NA	#VALUE!	MGI:1338057	guanine nucleotide binding protein (G protein), beta polypeptide 1-like	protein coding gene	16	+	18498713	18566679
135	Mmp11	ENSMUSG00000000901	33.3818	-0.924918	0.665824	-1.38913	0.164792	0.573207		MGI:97008	matrix metallopeptidase 11	protein coding gene	10	-	75923221	75932502
136	Smarcb1	ENSMUSG00000000902	275.525	0.159833	0.169767	0.941487	0.346455	0.750701		MGI:1328366	SWI/SNF related, matrix associated, actin dependent regulator of chromatin, subfamily b, member 1	protein coding gene	10	-	75896769	75921614
137	Vpreb3	ENSMUSG00000000903	3.60135	0.361827	1.5368	0.235441	0.813866	NA		MGI:98938	pre-B lymphocyte gene 3	protein coding gene	10	+	75943057	75949657
138	Hip1r	ENSMUSG00000000915	353.852	0.267015	0.261112	1.0226	0.306495	0.721637		MGI:1352504	huntingtin interacting protein 1 related	protein coding gene	5	+	123973602	124003215
139	Nsun5	ENSMUSG00000000916	52.6508	-0.0896925	0.615882	-0.145633	0.884211	0.973186		MGI:2140844	NOL1/NOP2/Sun domain family, member 5	protein coding gene	5	+	135369953	135376805
140	Top1mt	ENSMUSG00000000934	28.3644	0.446746	0.365704	1.22161	0.221857	0.643016		MGI:1920210	DNA topoisomerase 1, mitochondrial	protein coding gene	15	-	75657035	75678800
11653	Krt13	ENSMUSG00000044041	166.181	-5.24762	2.02506	-2.59135	0.00956016	0.17153	0.77	MGI:101925	keratin 13	protein coding gene	11	-	100117327	100121566
142	Gm38393	ENSMUSG00000000948	12.9963	-0.904299	0.691814	-1.30714	0.191164	0.606883		MGI:5613898	predicted gene, 38393	protein coding gene	7	-	59974149	60005064
143	Mmp14	ENSMUSG00000000957	1178.16	-0.0792549	0.130667	-0.606542	0.544155	0.860529		MGI:101900	matrix metallopeptidase 14 (membrane-inserted)	protein coding gene	14	+	54431598	54442456
144	Slc7a7	ENSMUSG00000000958	72.083	-0.114802	0.362937	-0.316313	0.751765	0.942133		MGI:1337120	solute carrier family 7 (cationic amino acid transporter, y+ system), member 7	protein coding gene	14	-	54369442	54417780
145	Oxa1l	ENSMUSG00000000959	136.524	-0.448639	0.215728	-2.07965	0.0375572	0.32466		MGI:1916339	oxidase assembly 1-like	protein coding gene	14	+	54360841	54369669
146	Heatr6	ENSMUSG00000000976	147.544	0.182889	0.439612	0.416024	0.677392	0.916203		MGI:1919790	HEAT repeat containing 6	protein coding gene	11	+	83753696	83783754
147	Ccl3	ENSMUSG00000000982	100.291	0.589288	0.250526	2.35221	0.0186624	0.242826		MGI:98260	chemokine (C-C motif) ligand 3	protein coding gene	11	-	83647844	83649355
148	Wfdc18	ENSMUSG00000000983	1.55778	0.824399	1.53287	0.537813	0.590706	NA		MGI:107506	WAP four-disulfide core domain 18	protein coding gene	11	+	83709015	83711348
149	Icam4	ENSMUSG00000001014	6.83077	1.2798	0.713987	1.79247	0.0730576	NA		MGI:1925619	intercellular adhesion molecule 4, Landsteiner-Wiener blood group	protein coding gene	9	+	21029432	21030596
150	Ilf2	ENSMUSG00000001016	201.296	0.200583	0.148543	1.35034	0.176908	0.589111		MGI:1915031	interleukin enhancer binding factor 2	protein coding gene	3	+	90476201	90488379
151	Chtop	ENSMUSG00000001017	268.903	-0.0538118	0.190264	-0.282826	0.77731	0.948544		MGI:1913761	chromatin target of PRMT1	protein coding gene	3	-	90498956	90509498
152	Snapin	ENSMUSG00000001018	93.4679	0.487623	0.210472	2.3168	0.0205145	0.253978		MGI:1333745	SNAP-associated protein	protein coding gene	3	-	90488026	90491013
4154	Fbn2	ENSMUSG00000024598	11.4587	-5.23232	1.45327	-3.60039	0.000317746	0.0303502	1.52	MGI:95490	fibrillin 2	protein coding gene	18	-	58008623	58210487
154	S100a3	ENSMUSG00000001021	1.53563	2.18551	2.91318	0.750215	0.453125	NA		MGI:1338849	S100 calcium binding protein A3	protein coding gene	3	+	90584659	90602702
155	S100a6	ENSMUSG00000001025	814.745	0.16678	0.0788688	2.11465	0.0344601	0.313761		MGI:1339467	S100 calcium binding protein A6 (calcyclin)	protein coding gene	3	+	90612894	90614414
156	Scn4a	ENSMUSG00000001027	9.46471	-3.12336	0.935746	-3.33783	0.000844347	NA	#VALUE!	MGI:98250	sodium channel, voltage-gated, type IV, alpha	protein coding gene	11	-	106318592	106353288
157	Icam2	ENSMUSG00000001029	294.008	0.0684382	0.199071	0.343788	0.731005	0.935257		MGI:96394	intercellular adhesion molecule 2	protein coding gene	11	-	106377656	106388075
158	Mapk7	ENSMUSG00000001034	140.465	-0.257117	0.306133	-0.839885	0.400973	0.78594		MGI:1346347	mitogen-activated protein kinase 7	protein coding gene	11	-	61488812	61494267
159	Epn2	ENSMUSG00000001036	294.425	-0.0785462	0.284718	-0.275874	0.782645	0.950355		MGI:1333766	epsin 2	protein coding gene	11	-	61517249	61579687
160	B9d1	ENSMUSG00000001039	16.1696	0.52598	0.56773	0.926461	0.354206	0.756235		MGI:1351471	B9 protein domain 1	protein coding gene	11	+	61505144	61512931
161	Sec24b	ENSMUSG00000001052	551.674	0.363864	0.278724	1.30546	0.191735	0.607714		MGI:2139764	Sec24 related gene family, member B (S. cerevisiae)	protein coding gene	3	-	129982759	130061553
162	N4bp3	ENSMUSG00000001053	74.6402	-0.243476	0.256497	-0.949234	0.342502	0.747135		MGI:2442218	NEDD4 binding protein 3	protein coding gene	11	-	51643063	51650842
163	Rmnd5b	ENSMUSG00000001054	96.8808	0.0939122	0.290074	0.323753	0.746125	0.940166		MGI:1913339	required for meiotic nuclear division 5 homolog B	protein coding gene	11	-	51623673	51635896
164	Nhp2	ENSMUSG00000001056	84.9106	0.278245	0.223099	1.24718	0.212331	0.63233		MGI:1098547	NHP2 ribonucleoprotein	protein coding gene	11	+	51619773	51623718
165	Vps9d1	ENSMUSG00000001062	118.687	0.44348	0.402127	1.10283	0.270099	0.689676		MGI:1914143	VPS9 domain containing 1	protein coding gene	8	-	123242356	123254222
166	Zfp276	ENSMUSG00000001065	112.607	-0.265074	0.392758	-0.674903	0.499738	0.841453		MGI:1888495	zinc finger protein (C2H2 type) 276	protein coding gene	8	+	123254195	123269745
167	C1ql4	ENSMUSG00000001076	1.08444	4.45047	4.22344	1.05375	0.291995	NA		MGI:3579909	complement component 1, q subcomponent-like 4	protein coding gene	15	-	99084086	99087817
168	Mfsd10	ENSMUSG00000001082	100.791	1.32252	0.887495	1.49017	NA	NA		MGI:1915544	major facilitator superfamily domain containing 10	protein coding gene	5	-	34633642	34637212
169	Luzp1	ENSMUSG00000001089	787.493	-0.291008	0.158835	-1.83214	0.0669307	0.412654		MGI:107629	leucine zipper protein 1	protein coding gene	4	+	136469761	136554780
170	Slc13a2	ENSMUSG00000001095	3.30333	0.271587	1.10216	0.246413	0.805363	NA		MGI:1276558	solute carrier family 13 (sodium-dependent dicarboxylate transporter), member 2	protein coding gene	11	-	78397276	78422281
171	Kctd10	ENSMUSG00000001098	738.403	-0.244259	0.142179	-1.71797	0.0858022	0.459261		MGI:2141207	potassium channel tetramerisation domain containing 10	protein coding gene	5	-	114363572	114380505
172	Poldip2	ENSMUSG00000001100	141.404	-0.166434	0.201364	-0.826534	0.408501	0.790729		MGI:1915061	polymerase (DNA-directed), delta interacting protein 2	protein coding gene	11	+	78512296	78522736
173	Ift20	ENSMUSG00000001105	96.2089	0.0549953	0.269834	0.203811	0.838501	0.96293		MGI:1915585	intraflagellar transport 20	protein coding gene	11	+	78536361	78541732
174	Col6a1	ENSMUSG00000001119	1367.87	-0.291988	0.103383	-2.82434	0.00473783	0.126085		MGI:88459	collagen, type VI, alpha 1	protein coding gene	10	-	76708792	76726044
175	Pcbp3	ENSMUSG00000001120	66.2679	-0.491975	0.364965	-1.34801	0.177656	0.589745		MGI:1890470	poly(rC) binding protein 3	protein coding gene	10	-	76761857	76961887
176	Lgals9	ENSMUSG00000001123	1720.01	0.342801	0.107872	3.17784	0.00148378	0.0688135		MGI:109496	lectin, galactose binding, soluble 9	protein coding gene	11	-	78962979	78984924
177	Araf	ENSMUSG00000001127	243.779	0.0443518	0.198907	0.222977	0.823553	0.958788		MGI:88065	Araf proto-oncogene, serine/threonine kinase	protein coding gene	X	+	20797814	20860519
178	Cfp	ENSMUSG00000001128	82.5472	0.0123574	0.204124	0.060539	0.951726	0.988414		MGI:97545	complement factor properdin	protein coding gene	X	-	20925454	20931555
179	Timp1	ENSMUSG00000001131	716.453	0.311969	0.139902	2.22991	0.0257531	0.276609		MGI:98752	tissue inhibitor of metalloproteinase 1	protein coding gene	X	+	20870166	20874735
180	Uxt	ENSMUSG00000001134	26.2613	0.348701	0.382903	0.910679	0.362465	0.762145		MGI:1277988	ubiquitously expressed prefoldin like chaperone	protein coding gene	X	-	20951665	20962017
181	Cnnm3	ENSMUSG00000001138	97.6946	0.238848	0.355325	0.672196	0.501459	0.841627		MGI:2151055	cyclin M3	protein coding gene	1	+	36511867	36528237
182	Lman2l	ENSMUSG00000001143	94.9412	-0.139096	0.21138	-0.658038	0.510514	0.845446		MGI:2443010	lectin, mannose-binding 2-like	protein coding gene	1	-	36419871	36445271
183	Mcm3ap	ENSMUSG00000001150	333.39	-0.00397356	0.399863	-0.0099373	0.992071	0.998806		MGI:1930089	minichromosome maintenance complex component 3 associated protein	protein coding gene	10	+	76468927	76515857
184	Pcnt	ENSMUSG00000001151	843.724	-0.100894	0.13156	-0.766906	0.443137	0.810585		MGI:102722	pericentrin (kendrin)	protein coding gene	10	-	76351263	76442786
185	Ftcd	ENSMUSG00000001155	1.13417	-0.399734	1.91112	-0.209162	0.834322	NA		MGI:1339962	formiminotransferase cyclodeaminase	protein coding gene	10	+	76575648	76590338
186	Mxd1	ENSMUSG00000001156	1413.23	0.340138	0.150202	2.26453	0.0235414	0.26725		MGI:96908	MAX dimerization protein 1	protein coding gene	6	-	86647042	86669161
187	Gmcl1	ENSMUSG00000001157	65.8473	-0.564268	0.352904	-1.59893	0.109837	0.495267		MGI:1345156	germ cell-less, spermatogenesis associated 1	protein coding gene	6	-	86691768	86733383
188	Snrnp27	ENSMUSG00000001158	101.317	0.0196063	0.233771	0.0838695	0.93316	0.98435		MGI:1913868	small nuclear ribonucleoprotein 27 (U4/U6.U5)	protein coding gene	6	-	86675169	86684491
189	Oas1c	ENSMUSG00000001166	30.9318	-0.389341	0.410888	-0.947559	0.343354	0.74775		MGI:2149633	2'-5' oligoadenylate synthetase 1C	protein coding gene	5	-	120800194	120812514
190	Ocrl	ENSMUSG00000001173	222.528	-0.032325	0.200951	-0.16086	0.872203	0.970234		MGI:109589	OCRL, inositol polyphosphate-5-phosphatase	protein coding gene	X	+	47912387	47965868
191	Calm1	ENSMUSG00000001175	2830.09	0.287592	0.0941667	3.05407	0.00225756	0.0862823		MGI:88251	calmodulin 1	protein coding gene	12	+	100199435	100209814
192	Agpat3	ENSMUSG00000001211	412.565	0.298771	0.162506	1.83853	0.0659847	0.410849		MGI:1336186	1-acylglycerol-3-phosphate O-acyltransferase 3	protein coding gene	10	-	78269178	78352489
193	Slc26a3	ENSMUSG00000001225	1.0788	-0.889326	2.22058	-0.400493	0.688794	NA		MGI:107181	solute carrier family 26, member 3	protein coding gene	12	+	31433142	31473922
194	Sema6b	ENSMUSG00000001227	107.165	0.0312633	0.203125	0.153911	0.87768	0.971971		MGI:1202889	sema domain, transmembrane domain (TM), and cytoplasmic domain, (semaphorin) 6B	protein coding gene	17	-	56123085	56140343
195	Uhrf1	ENSMUSG00000001228	195.301	-0.427401	0.468824	-0.911643	0.361957	0.761908		MGI:1338889	ubiquitin-like, containing PHD and RING finger domains, 1	protein coding gene	17	+	56303337	56323486
196	Dpp9	ENSMUSG00000001229	337.72	0.194211	0.11997	1.61884	0.105482	0.488199		MGI:2443967	dipeptidylpeptidase 9	protein coding gene	17	-	56186807	56218905
197	Ramp2	ENSMUSG00000001240	538.42	-0.324165	0.198714	-1.63132	0.102823	0.485229		MGI:1859650	receptor (calcitonin) activity modifying protein 2	protein coding gene	11	+	101246334	101248250
198	Lsr	ENSMUSG00000001247	178.218	0.395606	0.136797	2.89192	0.0038289	0.11437		MGI:1927471	lipolysis stimulated lipoprotein receptor	protein coding gene	7	-	30957770	30973464
199	Gramd1a	ENSMUSG00000001248	269.238	0.0246638	0.199089	0.123883	0.901408	0.977054		MGI:105490	GRAM domain containing 1A	protein coding gene	7	-	31130127	31155896
200	Hpn	ENSMUSG00000001249	21.3088	-0.564325	0.502957	-1.12202	0.261856	0.682259		MGI:1196620	hepsin	protein coding gene	7	-	31098725	31115290
201	Ckb	ENSMUSG00000001270	164.166	-0.369032	0.162555	-2.27019	0.0231958	0.265834		MGI:88407	creatine kinase, brain	protein coding gene	12	-	111669361	111672338
202	Sp1	ENSMUSG00000001280	627.067	0.339598	0.21937	1.54806	0.121609	0.512762		MGI:98372	trans-acting transcription factor 1	protein coding gene	15	+	102406316	102436404
203	Itgb7	ENSMUSG00000001281	248.189	0.498777	0.291569	1.71066	0.0871435	0.460578		MGI:96616	integrin beta 7	protein coding gene	15	-	102215995	102231944
204	Myg1	ENSMUSG00000001285	69.866	0.597983	0.321365	1.86076	0.0627784	0.401018		MGI:1929864	melanocyte proliferating gene 1	protein coding gene	15	+	102331709	102338139
205	Rarg	ENSMUSG00000001288	202.619	-0.480448	0.393179	-1.22196	0.221724	0.643016		MGI:97858	retinoic acid receptor, gamma	protein coding gene	15	-	102234938	102257517
206	Pfdn5	ENSMUSG00000001289	255.896	-0.534384	0.234279	-2.28097	0.02255	0.263377		MGI:1928753	prefoldin 5	protein coding gene	15	+	102326116	102331490
207	Efnb2	ENSMUSG00000001300	485.344	-0.389106	0.165415	-2.35229	0.0186581	0.242826		MGI:105097	ephrin B2	protein coding gene	8	-	8617434	8661242
208	Rrp15	ENSMUSG00000001305	62.9	0.0172362	0.282913	0.0609239	0.95142	0.988308		MGI:1914473	ribosomal RNA processing 15 homolog	protein coding gene	1	-	186721086	186749358
209	Rnd2	ENSMUSG00000001313	7.74391	-0.116801	0.5988	-0.195058	0.845348	NA		MGI:1338755	Rho family GTPase 2	protein coding gene	11	+	101468175	101471853
210	Srr	ENSMUSG00000001323	63.9342	-0.356433	0.334118	-1.06679	0.286067	0.702212		MGI:1351636	serine racemase	protein coding gene	11	-	74906359	74925948
211	Sync	ENSMUSG00000001333	11.6565	-0.762413	0.538422	-1.41601	0.156772	0.561818		MGI:1916078	syncoilin	protein coding gene	4	+	129287617	129308559
212	Fndc5	ENSMUSG00000001334	18.9212	-0.195513	0.389803	-0.501569	0.615971	0.892474		MGI:1917614	fibronectin type III domain containing 5	protein coding gene	4	+	129136999	129144593
213	Acp5	ENSMUSG00000001348	103.859	-0.0349262	0.252734	-0.138193	0.890088	0.97491		MGI:87883	acid phosphatase 5, tartrate resistant	protein coding gene	9	-	22126727	22135711
3703	Msrb2	ENSMUSG00000023094	28.6835	-4.33925	0.954482	-4.54619	5.46e-06	0.00194242	2.71	MGI:1923717	methionine sulfoxide reductase B2	protein coding gene	2	+	19371440	19394976
215	Fbxo9	ENSMUSG00000001366	115.881	-0.287892	0.435248	-0.661444	0.508328	0.844427		MGI:1918788	f-box protein 9	protein coding gene	9	-	78081499	78109065
216	Vps50	ENSMUSG00000001376	180.214	-0.111432	0.202754	-0.54959	0.5826	0.876146		MGI:1920538	VPS50 EARP/GARPII complex subunit	protein coding gene	6	+	3498393	3603531
217	Hars	ENSMUSG00000001380	211.593	0.386076	0.142013	2.71859	0.00655604	0.145028		MGI:108087	histidyl-tRNA synthetase	protein coding gene	18	-	36766528	36783205
218	Zmat2	ENSMUSG00000001383	220.606	-0.0446406	0.178706	-0.249799	0.802743	0.953802		MGI:1913742	zinc finger, matrin type 2	protein coding gene	18	+	36793923	36799660
219	Ube2c	ENSMUSG00000001403	44.3235	0.218333	0.342082	0.638247	0.523313	0.851215		MGI:1915862	ubiquitin-conjugating enzyme E2C	protein coding gene	2	+	164769929	164772902
220	Smg5	ENSMUSG00000001415	368.796	-0.365453	0.243618	-1.5001	0.133588	0.531702		MGI:2447364	Smg-5 homolog, nonsense mediated mRNA decay factor (C. elegans)	protein coding gene	3	+	88336260	88362338
221	Cct3	ENSMUSG00000001416	441.478	0.102626	0.0967723	1.06049	0.288923	0.704646		MGI:104708	chaperonin containing Tcp1, subunit 3 (gamma)	protein coding gene	3	+	88297135	88321766
222	Glmp	ENSMUSG00000001418	170.878	-0.151018	0.236349	-0.638964	0.522846	0.851162		MGI:1913318	glycosylated lysosomal membrane protein	protein coding gene	3	+	88325023	88328631
223	Mef2d	ENSMUSG00000001419	543.523	0.0482444	0.187585	0.257187	0.797034	0.953277		MGI:99533	myocyte enhancer factor 2D	protein coding gene	3	+	88142372	88172086
224	Tmem79	ENSMUSG00000001420	18.9863	0.0781209	0.645105	0.121098	0.903613	0.977352		MGI:1919163	transmembrane protein 79	protein coding gene	3	-	88328653	88334433
225	Snd1	ENSMUSG00000001424	789.251	0.088847	0.184532	0.481471	0.630182	0.898229		MGI:1929266	staphylococcal nuclease and tudor domain containing 1	protein coding gene	6	+	28480337	28935162
226	Col18a1	ENSMUSG00000001435	638.089	0.129295	0.189493	0.682322	0.495036	0.83967		MGI:88451	collagen, type XVIII, alpha 1	protein coding gene	10	-	77052178	77166530
227	Slc19a1	ENSMUSG00000001436	27.5828	0.659393	0.720821	0.914781	0.360307	0.760795		MGI:103182	solute carrier family 19 (folate transporter), member 1	protein coding gene	10	+	77032269	77050432
228	Kpnb1	ENSMUSG00000001440	1040.22	0.362251	0.153168	2.36506	0.0180274	0.238078		MGI:107532	karyopherin (importin) beta 1	protein coding gene	11	-	97159714	97187881
229	Npepps	ENSMUSG00000001441	288.235	-0.256968	0.209809	-1.22477	0.220661	0.642093		MGI:1101358	aminopeptidase puromycin sensitive	protein coding gene	11	-	97205842	97280638
230	Tbx21	ENSMUSG00000001444	48.5179	-0.187852	0.341157	-0.550632	0.581886	0.875811		MGI:1888984	T-box 21	protein coding gene	11	-	97098071	97115331
231	Mrpl10	ENSMUSG00000001445	92.3076	0.000668595	0.255455	0.00261727	0.997912	0.999534		MGI:1333801	mitochondrial ribosomal protein L10	protein coding gene	11	+	97041582	97049213
232	Cyp51	ENSMUSG00000001467	152.077	-0.267534	0.344168	-0.777337	0.43696	0.807223		MGI:106040	cytochrome P450, family 51	protein coding gene	5	-	4081145	4104746
233	Tcf25	ENSMUSG00000001472	1233.1	-0.713264	0.750107	-0.950883	0.341664	0.746605		MGI:1914105	transcription factor 25 (basic helix-loop-helix)	protein coding gene	8	+	123373753	123403835
234	Tubb6	ENSMUSG00000001473	309.654	0.502411	0.182015	2.76027	0.00577544	0.137496		MGI:1915201	tubulin, beta 6 class V	protein coding gene	18	+	67390731	67402749
235	Def8	ENSMUSG00000001482	160.21	-0.214842	0.353596	-0.607591	0.543459	0.860529		MGI:1346331	differentially expressed in FDCP 8	protein coding gene	8	+	123442956	123467076
236	Meox1	ENSMUSG00000001493	31.0817	-0.247788	0.36405	-0.680645	0.496096	0.840359		MGI:103220	mesenchyme homeobox 1	protein coding gene	11	-	101877510	101894354
237	Sost	ENSMUSG00000001494	2.5829	-1.73574	1.10989	-1.56389	0.117844	NA		MGI:1921749	sclerostin	protein coding gene	11	-	101962458	101967015
238	Nkx2-1	ENSMUSG00000001496	207.297	-0.131704	0.231248	-0.569535	0.568993	0.871204		MGI:108067	NK2 homeobox 1	protein coding gene	12	-	56531958	56536908
239	Pax9	ENSMUSG00000001497	12.9122	0.520136	0.624043	0.833493	0.404567	0.788565		MGI:97493	paired box 9	protein coding gene	12	+	56691767	56712822
240	Irx2	ENSMUSG00000001504	101.886	0.291131	0.409398	0.71112	0.47701	0.830193		MGI:1197526	Iroquois homeobox 2	protein coding gene	13	+	72628820	72634198
241	Col1a1	ENSMUSG00000001506	8795.24	-0.246942	0.152098	-1.62358	0.104466	0.48705		MGI:88467	collagen, type I, alpha 1	protein coding gene	11	+	94936224	94953042
242	Itga3	ENSMUSG00000001507	1384.67	0.148715	0.180691	0.823038	0.410487	0.791532		MGI:96602	integrin alpha 3	protein coding gene	11	-	95044474	95076801
243	Sgca	ENSMUSG00000001508	5.62361	-0.48577	1.39872	-0.347297	0.728369	NA		MGI:894698	sarcoglycan, alpha (dystrophin-associated glycoprotein)	protein coding gene	11	-	94962791	94976327
244	Dlx3	ENSMUSG00000001510	1.33012	1.97518	2.31019	0.854984	0.39256	NA		MGI:94903	distal-less homeobox 3	protein coding gene	11	+	95120119	95125296
245	Foxm1	ENSMUSG00000001517	106.515	0.215164	0.286449	0.751142	0.452567	0.816217		MGI:1347487	forkhead box M1	protein coding gene	6	+	128362994	128375886
246	Itfg2	ENSMUSG00000001518	93.4804	0.0660971	0.327409	0.201879	0.840011	0.96306		MGI:1915450	integrin alpha FG-GAP repeat containing 2	protein coding gene	6	-	128409444	128424931
247	Nrip2	ENSMUSG00000001520	17.1539	-0.36212	0.451528	-0.801988	0.42256	0.798549		MGI:1891884	nuclear receptor interacting protein 2	protein coding gene	6	+	128397818	128409780
248	Tulp3	ENSMUSG00000001521	166.276	0.0558739	0.343609	0.162609	0.870826	0.970197		MGI:1329045	tubby-like protein 3	protein coding gene	6	-	128321161	128355851
249	Gtf2h4	ENSMUSG00000001524	36.9591	-0.150218	0.518487	-0.289723	0.772028	0.947122		MGI:1338799	general transcription factor II H, polypeptide 4	protein coding gene	17	-	35667730	35673739
250	Tubb5	ENSMUSG00000001525	1731.41	0.220703	0.0968453	2.27892	0.0226716	0.263911		MGI:107812	tubulin, beta 5 class I	protein coding gene	17	-	35833920	35838301
251	Ell2	ENSMUSG00000001542	237.597	0.54183	0.247789	2.18666	0.0287675	0.290855		MGI:2183438	elongation factor for RNA polymerase II 2	protein coding gene	13	+	75707484	75772361
252	Jup	ENSMUSG00000001552	789.734	-0.0153505	0.198399	-0.0773722	0.938327	0.985195		MGI:96650	junction plakoglobin	protein coding gene	11	-	100368958	100397763
253	Fkbp10	ENSMUSG00000001555	183.54	-0.342043	0.220618	-1.55038	0.121049	0.512304		MGI:104769	FK506 binding protein 10	protein coding gene	11	+	100415697	100424824
254	Nom1	ENSMUSG00000001569	339.583	0.584262	0.354258	1.64926	0.0990952	0.480793		MGI:1861749	nucleolar protein with MIF4G domain 1	protein coding gene	5	+	29434659	29452169
255	Ergic1	ENSMUSG00000001576	306.303	-0.234229	0.160735	-1.45724	0.145051	0.549477		MGI:1914708	endoplasmic reticulum-golgi intermediate compartment (ERGIC) 1	protein coding gene	17	+	26561489	26656934
256	Tnk1	ENSMUSG00000001583	28.3147	0.600547	0.5384	1.11543	0.264667	0.684591		MGI:1930958	tyrosine kinase, non-receptor, 1	protein coding gene	11	-	69851005	69858730
257	Acap1	ENSMUSG00000001588	96.8804	0.0243909	0.237181	0.102837	0.918093	0.980993		MGI:2388270	ArfGAP with coiled-coil, ankyrin repeat and PH domains 1	protein coding gene	11	-	69881567	69895539
258	Tcea3	ENSMUSG00000001604	52.2275	-0.438138	0.285109	-1.53674	0.124357	0.517854		MGI:1196908	transcription elongation factor A (SII), 3	protein coding gene	4	+	136247936	136274903
259	Csn3	ENSMUSG00000001622	4.9109	-0.692949	1.1449	-0.605247	0.545015	NA		MGI:107461	casein kappa	protein coding gene	5	+	87925579	87932550
260	Ifrd1	ENSMUSG00000001627	457.859	0.305548	0.172797	1.76825	0.0770193	0.437768		MGI:1316717	interferon-related developmental regulator 1	protein coding gene	12	-	40203129	40223189
261	Stk38l	ENSMUSG00000001630	232.548	0.334435	0.265831	1.25807	0.208365	0.627588		MGI:1922250	serine/threonine kinase 38 like	protein coding gene	6	+	146724995	146778812
262	Brpf1	ENSMUSG00000001632	402.517	0.0752699	0.112976	0.666245	0.505255	0.843173		MGI:1926033	bromodomain and PHD finger containing, 1	protein coding gene	6	+	113307137	113324860
263	Akr1b3	ENSMUSG00000001642	210.959	0.25083	0.198168	1.26575	0.205603	0.625805		MGI:1353494	aldo-keto reductase family 1, member B3 (aldose reductase)	protein coding gene	6	-	34303930	34317489
264	Hoxc8	ENSMUSG00000001657	0.815602	2.89539	2.5282	1.14524	0.252111	NA		MGI:96198	homeobox C8	protein coding gene	15	+	102990607	102994111
265	Gstt1	ENSMUSG00000001663	41.3618	0.0589776	0.334538	0.176296	0.860061	0.968553		MGI:107379	glutathione S-transferase, theta 1	protein coding gene	10	-	75783813	75798584
266	Gstt3	ENSMUSG00000001665	38.6369	0.257177	0.339135	0.758332	0.448252	0.814216		MGI:2143526	glutathione S-transferase, theta 3	protein coding gene	10	-	75774115	75781414
267	Ddt	ENSMUSG00000001666	38.8055	0.0155618	0.256839	0.0605897	0.951686	0.988414		MGI:1298381	D-dopachrome tautomerase	protein coding gene	10	-	75771233	75773374
268	Tat	ENSMUSG00000001670	1.61084	-0.144984	1.89314	-0.0765839	0.938955	NA		MGI:98487	tyrosine aminotransferase	protein coding gene	8	+	109990437	109999803
269	Marveld3	ENSMUSG00000001672	45.4649	-0.443406	0.414541	-1.06963	0.284785	0.700582		MGI:1920858	MARVEL (membrane-associating) domain containing 3	protein coding gene	8	-	109947914	109962203
270	Ddx18	ENSMUSG00000001674	134.555	0.299695	0.309147	0.969422	0.332334	0.740672		MGI:1914192	DEAD box helicase 18	protein coding gene	1	-	121553835	121567980
271	Ubl3	ENSMUSG00000001687	1008.59	0.24113	0.133909	1.80071	0.0717486	0.426379		MGI:1344373	ubiquitin-like 3	protein coding gene	5	-	148504635	148552789
272	Gramd3	ENSMUSG00000001700	134.797	0.323848	0.20241	1.59996	0.109608	0.495223		MGI:1914815	GRAM domain containing 3	protein coding gene	18	+	56400337	56503792
273	Eef1e1	ENSMUSG00000001707	39.7263	-0.18896	0.315635	-0.598666	0.549395	0.862435		MGI:1913393	eukaryotic translation elongation factor 1 epsilon 1	protein coding gene	13	-	38645691	38659028
274	Akt1	ENSMUSG00000001729	841.264	0.162848	0.116382	1.39925	0.161738	0.570785		MGI:87986	thymoma viral proto-oncogene 1	protein coding gene	12	-	112653821	112674884
275	Cldn15	ENSMUSG00000001739	14.5706	-0.40077	0.565431	-0.708786	0.478457	0.830193		MGI:1913103	claudin 15	protein coding gene	5	+	136967869	136975845
276	Il16	ENSMUSG00000001741	191.919	-0.417509	0.166103	-2.51356	0.011952	0.191874		MGI:1270855	interleukin 16	protein coding gene	7	-	83642825	83745726
277	Tcirg1	ENSMUSG00000001750	741.705	-0.0336976	0.144876	-0.232597	0.816075	0.956689		MGI:1350931	T cell, immune regulator 1, ATPase, H+ transporting, lysosomal V0 protein A3	protein coding gene	19	-	3896050	3907133
278	Naglu	ENSMUSG00000001751	94.3628	-0.149458	0.339421	-0.440331	0.659697	0.909309		MGI:1351641	alpha-N-acetylglucosaminidase (Sanfilippo disease IIIB)	protein coding gene	11	+	101070090	101077672
279	Coasy	ENSMUSG00000001755	70.2997	0.398187	0.404556	0.984255	0.32499	0.735748		MGI:1918993	Coenzyme A synthase	protein coding gene	11	+	101082565	101086619
280	Smo	ENSMUSG00000001761	126.825	-0.317045	0.168669	-1.87969	0.060151	0.392292		MGI:108075	smoothened, frizzled class receptor	protein coding gene	6	+	29735503	29761365
281	Tspan33	ENSMUSG00000001763	11.5692	0.517244	0.428403	1.20738	0.227287	0.647663		MGI:1919012	tetraspanin 33	protein coding gene	6	+	29694222	29718559
282	Crnkl1	ENSMUSG00000001767	198.404	-0.209175	0.26253	-0.796764	0.425588	0.800915		MGI:1914127	crooked neck pre-mRNA splicing factor 1	protein coding gene	2	-	145917482	145934700
283	Rin2	ENSMUSG00000001768	924.411	-0.178961	0.215908	-0.828875	0.407175	0.789898		MGI:1921280	Ras and Rab interactor 2	protein coding gene	2	+	145771727	145887616
284	Folh1	ENSMUSG00000001773	4.73233	-1.51575	0.983474	-1.54122	0.123263	NA		MGI:1858193	folate hydrolase 1	protein coding gene	7	-	86718977	86775943
285	Chordc1	ENSMUSG00000001774	192.167	-0.180049	0.26458	-0.680508	0.496183	0.840359		MGI:1914167	cysteine and histidine-rich domain (CHORD)-containing, zinc-binding protein 1	protein coding gene	9	+	18292267	18314000
286	Rtcb	ENSMUSG00000001783	418.942	0.130604	0.120134	1.08715	0.276971	0.694221		MGI:106379	RNA 2',3'-cyclic phosphate and 5'-OH ligase	protein coding gene	10	-	85938637	85957793
287	Pwp1	ENSMUSG00000001785	111.5	0.0228878	0.221622	0.103274	0.917745	0.980844		MGI:1914735	PWP1 homolog, endonuclein	protein coding gene	10	+	85871831	85889103
14387	Krt4	ENSMUSG00000059668	217.343	-4.30502	1.81452	-2.37254	0.017666	0.236058	0.63	MGI:96701	keratin 4	protein coding gene	15	-	101918535	101924735
289	Capns1	ENSMUSG00000001794	619.791	0.229209	0.144607	1.58504	0.112956	0.500727		MGI:88266	calpain, small subunit 1	protein coding gene	7	-	30186936	30198811
290	Lrp3	ENSMUSG00000001802	24.9571	0.082971	0.538981	0.153941	0.877657	0.971971		MGI:3584516	low density lipoprotein receptor-related protein 3	protein coding gene	7	-	35200027	35215498
291	Folr1	ENSMUSG00000001827	2.53115	-0.0480322	1.34516	-0.0357074	0.971516	NA		MGI:95568	folate receptor 1 (adult)	protein coding gene	7	-	101858331	101870788
292	Clpb	ENSMUSG00000001829	106.018	-0.237914	0.277881	-0.856173	0.391902	0.779724		MGI:1100517	ClpB caseinolytic peptidase B	protein coding gene	7	+	101663596	101795460
293	Septin7	ENSMUSG00000001833	832.799	0.0649718	0.0884244	0.734773	0.462478	0.822734		MGI:1335094	septin 7	protein coding gene	9	+	25252439	25308571
294	Zdhhc4	ENSMUSG00000001844	85.0637	0.0012151	0.260424	0.00466586	0.996277	0.999534		MGI:1920131	zinc finger, DHHC domain containing 4	protein coding gene	5	-	143316489	143329256
295	Rac1	ENSMUSG00000001847	1490.61	0.115531	0.111465	1.03648	0.299979	0.715016		MGI:97845	Rac family small GTPase 1	protein coding gene	5	-	143505481	143528031
296	Nup214	ENSMUSG00000001855	387.149	0.441535	0.355868	1.24073	0.214707	0.634397		MGI:1095411	nucleoporin 214	protein coding gene	2	+	31974436	32053975
18027	Xist	ENSMUSG00000086503	1361.21	-4.27617	1.44007	-2.96941	0.0029837	0.0998278	1	MGI:98974	inactive X specific transcripts	lncRNA gene	X	-	103460373	103483233
298	Cpa3	ENSMUSG00000001865	2.31613	1.93485	2.00008	0.967387	0.333351	NA		MGI:88479	carboxypeptidase A3, mast cell	protein coding gene	3	-	20215620	20242181
299	Ltbp1	ENSMUSG00000001870	1046.05	-0.100058	0.392838	-0.254705	0.798951	0.95334		MGI:109151	latent transforming growth factor beta binding protein 1	protein coding gene	17	+	75005568	75392512
300	Ugp2	ENSMUSG00000001891	199.355	0.184738	0.177529	1.04061	0.298059	0.713048		MGI:2183447	UDP-glucose pyrophosphorylase 2	protein coding gene	11	-	21321138	21371201
301	Kcnh6	ENSMUSG00000001901	1.47389	2.29573	1.95085	1.17678	0.239282	NA		MGI:2684139	potassium voltage-gated channel, subfamily H (eag-related), member 6	protein coding gene	11	+	106008124	106034549
13528	Shisa6	ENSMUSG00000053930	14.1725	-4.23043	1.45258	-2.91235	0.0035872	0.109734	0.96	MGI:2685725	shisa family member 6	protein coding gene	11	-	66211725	66525964
[truncated: 24,847 more rows]

## Sheet: C - Male vs Female, B6
Supporting File 1C. DEGs between B6 males and B6 females. Filter of Padj<0.05 is applied below. Fold change (FC) represents M-F.
[truncated: 25,150 more rows]

[truncated: 1 more sheets: D - Male vs Female, X.3]
